# Supplementary material for: Regulatory Effects of Chlormequat Chloride on the Yield and Chemical Composition of Angelica sinensis Radix
Source: Molecules. 2024 Oct 6;29(19):4725. doi: 10.3390/molecules29194725 (PMC11477682; doi:10.3390/molecules29194725)
Supplement: Supplementary file 1 [file molecules-29-04725-s001.zip]

Archive with 1 entries (1 files):
- molecules-3236052-supplementary.xlsx
