# Supplementary material for: Regulatory Effects of Chlormequat Chloride on the Yield and Chemical Composition of Angelica sinensis Radix
Source: Molecules. 2024 Oct 6;29(19):4725. doi: 10.3390/molecules29194725 (PMC11477682; doi:10.3390/molecules29194725)
Supplement: Supplementary file 1 [file molecules-29-04725-s001.zip › molecules-3236052-supplementary.xlsx]

## Sheet: Supplementary Table S1
Supplementary Table S1. The yield of ASR after CCC treatment.
Concentrations of CCC	Samples	Number of plants	Total dry weight (g)	Yield per plant (g)
—	CK−1	73	940	12.88
	CK−2	119	1382	11.61
	CK−3	127	1569	12.35
0.1 g/L	T1−1	127	2018	15.89
	T1−2	112	1629	14.55
	T1−3	94	1464	15.58
1.0 g/L	T2−1	127	1978	15.57
	T2−2	136	2020	14.85
	T2−3	122	1790	14.67
10.0 g/L	T3−1	93	1250	13.44
	T3−2	93	1170	12.58
	T3−3	121	1630	13.47

## Sheet: Supplementary Table S2
Supplementary Table S2. CCC residue levels in different treatment groups of ASR.
Concentrations of CCC	Samples	Residue Level (mg/kg)
—	CK−1	ND
	CK−2	ND
	CK−3	ND
0.1 g/L	T1−1	0.04
	T1−2	0.04
	T1−3	0.03
1.0 g/L	T2−1	0.28
	T2−2	0.29
	T2−3	0.25
10.0 g/L	T3−1	7.63
	T3−2	6.27
	T3−3	7.45
ND indicates not detected

## Sheet: Supplementary Table S3
Supplementary Table S3. The metabolites peak table obtained by UPLC−QTOF−MS.
Compound	m/z	Retention time (min)	CK−1	CK−2	CK−3	T1−1	T1−2	T1−3	T2−1	T2−2	T2−3	T3−1	T3−2	T3−3
11.85_274.2753m/z	274.275	11.852	420162	476363	398975	570528	679752	428069	419235	700495	663476	492385	446597	457820
16.34_168.1196n	191.109	16.3437	444869	451026	475784	606447	638077	539489	550105	614520	585613	617900	559855	573281
5.88_678.5044n	679.512	5.87838	443517	501077	422917	401633	457195	322675	387632	530765	585973	456533	413137	422482
6.18_791.5880n	792.595	6.17668	398314	446512	383308	371735	431228	290588	365295	506166	582196	398386	374238	397866
6.18_395.7951n	396.802	6.18048	221393	250155	211080	262246	298053	211162	221171	322563	353654	231574	212664	220902
6.42_452.3368n	453.344	6.42448	208936	248877	186407	224964	260943	175880	205755	297062	331893	205677	194754	208694
6.42_904.6722n	905.679	6.42448	242293	289040	215736	183099	213663	141870	217247	267048	316159	231407	218608	233718
5.46_565.4207n	566.428	5.4581	157723	188881	139709	163932	184632	133682	149475	242015	247942	150319	137247	141695
5.88_340.2602m/z	340.26	5.87838	135410	154473	127632	160112	186075	124822	135211	210379	229498	141606	127925	130574
21.08_412.2253n	413.233	21.0757	127971	147623	118983	108864	118860	92525.7	176238	163311	205236	203620	173815	166199
18.31_266.1651n	267.173	18.3108	135712	149055	133679	171186	170613	161787	143125	167558	155368	153039	146063	157734
15.59_191.1074m/z	191.107	15.5869	104609	98177.8	119757	139836	161159	110367	148896	168233	172807	170127	148921	146726
6.18_396.2959n	397.303	6.18048	111602	126835	105669	130860	153429	100667	112372	173845	196951	114855	105347	109287
6.42_453.8455m/z	453.845	6.42448	102313	123615	89538.3	108235	127220	82945.3	100800	149525	171508	98692.8	93826.6	100938
18.31_532.3296n	533.337	18.3146	108337	116364	109337	113409	111515	108696	118866	128213	125383	116199	112848	123902
6.18_837.6533m/z	837.653	6.18048	37849.7	39797.5	39056.1	146145	153429	130348	51593.5	117149	90674.1	42329.2	41496.1	45960.4
6.62_509.8863m/z	509.886	6.61985	95357.5	120074	78587.8	90527.5	106153	69628.1	90194.3	127899	139857	87453.2	83822.8	90893.1
5.88_724.5692m/z	724.569	5.8822	41455.2	42822.1	43542.9	139320	143392	127133	48654.3	108765	81521	47218.8	43520	45377
18.44_425.2900m/z	425.29	18.4366	95362	100356	98314.7	103897	78268.8	123473	95025.6	110171	98634.3	85186	83365.5	92187.4
6.43_950.7373m/z	950.737	6.4283	31947	35419.9	31136.4	105458	109429	95343.6	42331.5	85707.6	68779.4	35856.3	34475.4	37495.5
21.34_380.1991n	381.206	21.3435	76358.5	88782.7	70297.5	64910.4	74029.9	52009.8	89914.8	87024.4	92566.6	112588	102697	105916
14.67_316.2852m/z	316.285	14.6672	49472.3	56898.7	46168.6	65742.8	94602.2	33053.8	40619.9	44060.2	53046.8	112640	85633.4	69558.6
3.12_187.0637n	188.071	3.12135	83228.1	80957.5	92434.4	88735.4	77566.6	94735.1	85297.9	89730	95602.2	84189.1	82495.3	91332.8
5.88_565.4212n	566.428	5.87838	62373.1	73611.6	56332.3	67380.9	79459	51377.7	60667.4	91709.7	105046	60538.1	56273.4	59192.5
19.08_366.3372m/z	366.337	19.078	82783.7	93526.1	78940	90045	77549.5	97295.1	76044.5	88508.5	83811.1	78896.8	80154.8	91645.4
5.88_340.7619m/z	340.762	5.87838	54214.7	61929.2	51018	64238.3	75729.8	49004.8	54275.1	89801.8	101593	56287.7	50794.2	51785
21.17_380.1991n	381.206	21.1748	65990.6	77258.8	60221.7	50571.5	60980.3	37216.8	80476.6	69984.9	88983.1	94187.5	81498.8	79214.3
4.91_452.3366n	453.344	4.912	47141.6	59055.5	39156.1	55397.7	62312.1	45256.2	43526.6	81215.2	84517.6	43886.7	40791.6	42903.9
6.62_510.3880m/z	510.388	6.61985	53974	68092.6	44353.2	51674.1	60536.4	39801.7	51320.5	72614.3	79886.6	49565.8	47516.9	51534
16.34_400.1799m/z	400.18	16.3399	53658.1	53413.1	58374.6	48581.6	52793.1	41540.1	60267.7	59302.5	56369.2	79410.2	72233.4	74277.9
16.34_369.2015n	408.166	16.3399	49671.4	49310.9	54171.2	47107.4	52264	39206.7	58338.7	58848.4	54007.5	73789.7	66098.2	66844.9
6.62_1017.7572n	1018.76	6.61985	60300.7	77239	48387.6	42403.6	51574.6	30762.4	53736.5	65040.3	80860.8	47580.1	46532.8	51425.7
20.67_380.1992n	381.206	20.6668	46517.9	54786.7	42125.7	48237.9	57341.8	36324	66349	59786.3	72649.5	74206	66207.1	66660.3
17.66_520.3401m/z	520.34	17.6608	33042.2	16421.7	52416.3	38004.5	11935.3	61859.8	40592.3	33171.5	42894.9	14113	14020.2	15717.2
6.18_384.7991n	423.761	6.17668	18474.8	21383.1	17106.1	14610.2	16919	11450.3	14316	19566	22408.8	17864	16045.2	16274.8
14.14_193.1230m/z	193.123	14.1392	56790.4	42302.5	76010.8	82364.4	73262.4	86668.6	46693.8	60846.5	24823.7	44091.1	41606.8	44434.2
5.46_611.4857m/z	611.486	5.4581	18573.7	20437.6	18257.5	69230.9	72168.4	62260.4	25524.1	61384.5	44101	20940.2	19636.8	20840.3
15.71_414.2046n	415.212	15.7099	50942.6	56903.7	49226.6	39631.7	40641.2	36313.6	49989.6	43183.7	47387.4	52494.7	46349.7	46121.7
6.42_441.3425n	480.303	6.42067	18906.1	22651.8	16735.8	13008.2	15188.8	10069.9	15419.1	18921.8	21602.3	18296.6	17067.7	18017.8
20.54_278.1522n	301.141	20.541	40262	43405	40474.1	43546.1	44890.3	39665.2	44896.9	50290.2	45091.5	46758	45391.2	49819.1
6.94_207.1023m/z	207.102	6.9439	30963.6	33325.7	31181.8	59436.6	75285.8	40125.2	34619.2	32728.2	28399.7	35454.8	33717.2	36284
16.34_274.1543n	313.117	16.3361	42794.6	43843.6	45311.8	37684.9	41462.4	31712.1	47418.1	48252.2	44313	59751.4	53324.6	53705.2
4.65_458.2729n	476.307	4.65278	37858.7	43091.2	35781	3568.26	3506.2	3422.47	34796.8	74262.9	36243.3	4708.34	4569.82	5014.68
4.38_414.2466n	432.28	4.37738	36644.1	41650.6	34691.2	4088.73	4154.25	3785.03	34371.4	70497.7	35339.8	5158.67	5107.78	5708.95
6.24_514.1855m/z	514.185	6.24148	35825.9	29002	45635.2	53284	38952	64512.2	36577.3	42568.8	31981	32953.2	31383.7	33820.7
12.17_318.3007m/z	318.301	12.1731	26926.5	20349.8	35747	41477.8	42485	38054.4	33934.5	42269	58934.3	24720	30259.2	39661.2
19.15_189.0920m/z	189.092	19.1467	36340.7	42573.2	33136.5	43940.3	62905.9	22415	18366.2	41091.9	42738.2	42540.3	33250	28204.4
21.17_425.2567n	426.264	21.171	12405.1	13432.9	12411	47574	49660.3	42716.4	20575.4	35280.7	30528.5	17772.1	16398.1	17117.4
4.91_502.2992n	520.333	4.90818	30347.5	34753.7	28470.2	2587.28	2564.08	2459.76	28118.3	60479.3	29380.8	3661.85	3559.41	3911.36
24.99_470.3601n	488.394	24.9945	19099.2	19049.9	20740.1	26022.3	26772.7	23756.1	31946.7	31866.8	30873.4	26530.1	25494.1	27712.6
12.04_230.2482m/z	230.248	12.0426	27834.2	30061.9	27926	37454.7	48666.7	24060.9	22337.2	45771.4	45094.5	31223.8	27358.4	26985.5
19.78_434.2432n	435.25	19.7776	40252.7	43431.8	40428	36563.6	27712.8	43284.6	31323.6	40264.5	42881.3	34782.2	34931.1	39539.4
5.89_349.2201n	367.219	5.89363	9034.27	10626.6	8194.77	6280.87	7204.66	4991.21	5893.02	8688.49	9736.04	8233.33	6989.29	6637.49
20.49_381.2065m/z	381.206	20.4876	24842.8	29151.5	22604.3	28575.8	34277.4	21209.6	34549.2	32797.5	42669.3	37680.5	32877.3	32271.3
19.28_401.2902m/z	401.29	19.2849	31931.6	33270.4	33253.8	35837	26481.6	43104.8	33075.6	37840.7	32327.2	31067.8	28188.1	28906.9
6.62_1063.8220m/z	1063.82	6.62367	14160.3	16673	12827.6	39755.9	43756.9	33438.9	17781.5	36007.8	30483.6	13995	13683.7	15119.2
4.38_460.3117m/z	460.312	4.37738	13184	13919.7	13547	6090.62	5716.73	6109.72	16646.7	69202.8	19955.1	1970.55	1943.58	2164.72
4.06_370.2204n	388.254	4.05623	26317.9	29476.1	25352.9	3879.6	3886.93	3646.28	25001	49849.5	25705.9	4712.43	4599.27	5073.26
24.98_617.5136m/z	617.514	24.9831	9444.27	13739.8	5935.72	21968	36567.1	6089.3	44745.6	28829.5	30032.6	31264.4	25335.6	22641.1
6.42_514.1856m/z	514.186	6.42448	22948.8	20373.2	27436.9	35003.3	26678.1	41289.4	27299.2	29070.1	27378.5	25274.7	23928.6	25637.2
4.66_481.3488n	504.338	4.6566	12658.8	13277.6	13094.8	5104.68	4630.38	5281.61	15759.1	67293.7	19266.8	1678.1	1634.42	1799.38
2.52_325.1510m/z	325.151	2.52095	34235.9	40814.3	30510.3	28245.9	32618	22228.4	25653.4	26163.1	35818.3	40665.8	35001.7	33806
5.14_546.3253n	564.359	5.13787	24571.1	28013.8	23175.9	2232.13	2190.11	2144.12	23006.6	52460.6	24921	2894.56	2771	3001.19
16.35_191.2474m/z	191.247	16.3475	22013.1	21174.7	24686.1	31827	34092.6	27707.4	31541.7	33921.7	32100	33899.6	30654.8	31323.4
16.34_400.6813m/z	400.681	16.3361	25524	25275.8	27899.2	23268.9	25316.6	19865.7	29038.8	28590.2	27092	38203.1	34672.9	35569
2.66_187.0637n	188.071	2.66297	713.758	775.862	711.134	650.556	632.501	630.714	580.111	613.642	577.17	726.714	671.696	702.427
11.81_274.4425m/z	274.443	11.8138	20679.2	23721.9	19359.7	27446.6	35044	18250.3	19685.3	37896.2	35769.1	24644.7	21829	21800
4.91_498.4015m/z	498.402	4.912	10118.8	11711.9	9369.04	35710.1	38305.2	31034.9	13385.4	34019.6	27003.8	11392.7	10829.9	11649.6
21.08_458.2900m/z	458.29	21.0795	8975.53	9484.63	9214.39	32846.9	31655.3	32125.2	16160.7	27981.7	24076.3	14087.3	12646.2	12819.5
16.35_173.0969m/z	173.097	16.3475	19852.5	19165.2	22194.2	23891.8	25662.9	20728.9	27052.6	27478.9	25643.8	31261.9	27876.8	28050.4
24.21_333.1514m/z	333.151	24.2073	7219.67	8247.23	6793.75	4734.78	5023.41	4170.33	5108.04	5255.52	6291.7	7651.97	7063.4	7376.55
5.62_177.0553m/z	177.055	5.62298	18097.9	19509.9	18194	25189.4	23809.9	25101.5	25589.3	29468.4	28530.5	22203.3	22577.9	25834.9
14.60_155.0502n	173.097	14.5976	24453.8	20404.9	30540.5	35628.6	26702.4	42479.3	23862.1	32098.4	11489.3	16273.3	16552.6	18944.9
4.06_393.2963n	416.286	4.06003	10480.3	10824.3	11009.7	5736.86	5406.91	5732.63	13262.7	53599.8	15827.6	1838.19	1811.27	2015.58
4.91_548.3642m/z	548.364	4.90818	9660.11	10227	9898.23	3788.05	3441.25	3914.18	12440.9	54163	15157.9	1241.81	1224.59	1363.7
17.55_478.2931m/z	478.293	17.5541	15225.5	7282.03	24437.8	15419.8	4449.72	25491.7	20098.7	20143.3	25428.6	6035.54	5866.42	6446.21
18.43_496.3398m/z	496.34	18.4252	19046.3	17564.6	22115.3	20452.4	13431.5	26281.8	21915.5	19646.2	22705.2	15912	15472.6	17008.4
18.44_604.3455n	622.38	18.4366	21720.3	22863.3	22387.3	26894.5	20620.7	31601.7	22468.4	25949.5	24678.3	19955.7	19324.9	21161.1
24.04_354.2777n	355.285	24.0358	18328.3	17607.2	20576.8	24426.6	21334.3	26096.1	24812.8	26319	23212.8	16878.4	16303.4	17809.7
21.17_364.2248n	403.188	21.1748	18979.1	21481.7	18058.1	17827.1	20908.2	13707.5	26313.3	24217	27260.3	27814.3	26004.5	27514.4
16.34_282.1410n	305.13	16.3399	22931.7	23745	24029.3	19648.5	20953.6	17198.9	22488.9	22577	21058.4	30977.1	27663.2	27880.8
5.46_283.7180m/z	283.718	5.4581	15130.2	18501.7	13019.6	17591.2	20796.9	13360.7	15254.6	30546.9	31468.2	14017.2	12873.9	13374
17.52_579.2927m/z	579.293	17.5198	2322.32	2263.35	2574.81	18602.9	7233.9	28888.3	22088.2	26029.6	28321.9	1735.17	4951.68	8800.32
6.17_424.2621m/z	424.262	6.17287	6277.36	7324.07	5753.76	4764.71	5533.9	3717.97	4358.28	6286.6	7054.8	5833.08	5066.15	4945.96
21.08_824.4503n	825.458	21.0757	13701.8	16017.3	12528.2	9153.65	11062	6712.09	25258.9	19696.6	30738.7	28068.8	22628.9	20077.8
21.07_435.2152m/z	435.215	21.0719	15702.5	17355.4	15358.1	17202.9	17748.3	15655.3	23630.6	23878.2	26302.7	23297.1	21856.9	23207
16.55_290.1521n	313.141	16.5457	11517.7	14098.5	9896.81	25348.3	35226.3	13993.7	12286.3	26229	15375.6	19098.6	14247.4	11215.1
18.31_210.1030n	211.11	18.3146	20551.3	22657.3	20157.9	23405.1	23217.9	22229	20071.8	23219.1	21188	22647.8	21249.1	22563.1
20.24_380.1990n	381.206	20.2436	15654.8	18596.9	14017.3	16059.1	18892	12290.8	24093.2	20390.3	27131.3	26070.4	23108.7	23097
12.34_290.2694m/z	290.269	12.3408	11291.6	14497.9	9026.33	16511.1	21032.2	11028.1	12719.5	28351.7	29825.9	17775.7	15358.9	14902.8
20.17_342.3368m/z	342.337	20.1702	22864.8	26933.4	20701.7	26123.5	24514.5	26210.7	20228	23163.8	20011.4	22755.7	22091.5	24247.6
14.61_127.0551n	145.102	14.6091	21931.6	17923.3	27767.4	29452	21859.8	35328.4	20411	27264.7	9327.43	14150.5	14435.1	16562.6
18.77_279.2326m/z	279.233	18.7654	12008	12816.3	12200.4	27268.1	33801.2	19146.6	12014.4	14493.4	13968.8	14226.3	13353.7	14185.9
16.34_408.6675m/z	408.667	16.3399	16965	17003	18340.7	14503.9	15964.6	12198.4	19558.9	19563.1	17888.2	24562.6	21981.7	22207
16.34_334.6294m/z	334.629	16.3399	18614.1	18603.4	20176	17241.6	18954.1	14524.8	20269.8	21211.6	19791.3	26561.6	23658.1	23774.8
6.42_480.8044m/z	480.804	6.41685	5737.11	6918.86	5033.45	3865.81	4544.46	2961.97	4090.12	5440.74	6393.29	5344.09	4792.46	4852.64
3.71_372.2592m/z	372.259	3.70935	8163.99	8411.94	8596.37	5046.88	4898.75	4901	10664.6	41786.7	12293.2	1704.05	1645.26	1796.49
3.70_326.1940n	327.202	3.70172	16388.9	18173	15970.4	2932.23	3027.57	2666.08	15682	29339.5	15716.8	3444.34	3332.48	3646.04
16.34_391.6848n	392.692	16.3399	11310.5	11145.2	12418.2	11096.5	12224	9322.47	13075.8	13146.1	12427.5	16774.7	15093.4	15338.8
20.91_398.2327m/z	398.233	20.9079	18005	21637.6	15872.8	11849.3	14839.5	8168.78	21216.5	17503.9	24092.3	25691.8	21550.2	20159.7
23.81_596.4588n	614.484	23.8109	13899.3	14926.1	14030.7	21182.1	21103.7	20026.6	18121.1	20255.3	19385.8	16728.4	16113	17554.5
18.31_521.3313n	539.345	18.3108	19598.8	22004	18826.9	19718.3	20256.6	18031.2	18486.6	20197.8	19993.4	20671.4	19396.5	20597.7
16.55_336.2172m/z	336.217	16.5495	4380.36	5129.16	3996.59	27713.9	34024.2	19789.2	5817.22	18137.3	9788.46	6895.78	5324.69	4433.35
20.97_382.2094m/z	382.209	20.9651	16913.5	20371.7	14864.7	13903	16876.5	10119.6	20266.9	17945.7	23257.3	23682	20063.5	19006.3
19.56_576.1272n	577.134	19.5632	13344.3	13937.9	13862.7	14331.1	17223.7	10603.7	15200.2	19959.7	26173.6	13051.2	10724.1	9766.09
16.48_189.0916m/z	189.092	16.4771	12751.7	14302.4	12263.6	21170	20424.2	20682.7	13762.1	17215.7	12716.5	15159.9	14290.2	15244.8
20.91_426.2639m/z	426.264	20.9079	7119.97	8136.62	6696.66	22472.7	25807.7	17828.5	11332.4	17070.1	17429	9988.02	8673.32	8465.85
16.68_437.3487m/z	437.349	16.6839	15605.9	18619.1	13893.2	620.259	705.198	499.19	580.434	572.531	659.253	16752	10194.7	4938.84
6.17_415.7749m/z	415.775	6.17287	9996.14	11068.7	9756.59	8800.87	10134.8	6954.26	10091.2	12376.5	13856.3	10913.5	10913.7	12307.1
4.13_307.1406m/z	307.141	4.13342	13882.1	15795.3	13125.9	20663	30528.9	9593.32	11063	11647.3	10704.2	19631	19929.1	22771.4
5.14_569.4012n	592.39	5.13787	6466.27	6842.59	6628.79	2616.09	2323.94	2755.85	8338.02	37393.5	10654.2	821.916	785.373	849.092
19.27_690.4565n	708.489	19.2658	18448.8	20803	17632.1	18146.9	18013.9	17222.8	16127	18393	17165.8	20385.6	19073.2	20195.8
16.36_237.5728n	238.58	16.3627	15072.8	15977.1	15424.6	14504.5	15530.9	12633.2	16320.2	17251.1	16365.2	19484.5	17829.3	18450.1
6.42_472.3174m/z	472.317	6.42448	12641.3	14704.9	11631.2	8644.86	10167.3	6618.85	12104.8	13434.6	15211.8	13562.2	13315.6	14768.8
20.43_285.1697m/z	285.17	20.4266	11002.9	12288.3	10634.3	15655.2	19345.1	11053.5	11368.7	23115	21353.8	13227.6	12130.6	12582.2
16.34_313.6181m/z	313.618	16.3437	15907.1	16168.4	16971.3	13836.3	15220.3	11646.2	17838.8	17946.2	16639.2	22273.9	19882.2	20028.7
7.27_206.0948n	207.102	7.26888	11228.5	12131.7	11261.1	21566.1	27892.4	13983.5	12399.6	11845.9	9929.34	13143.7	12632.9	13734.8
17.27_519.3326n	520.34	17.2681	7909.87	3541.82	12937.1	8139.24	2534.05	13270.3	9638.38	7780.76	9327.97	2573.85	3257.38	4356.75
19.22_734.4810n	752.515	19.2201	17465.2	19524.4	16861.5	15584	15424.6	14835.7	14498.3	16048.5	14816.4	19408.2	17914.2	18707
23.96_552.4246n	570.458	23.9596	13975.8	15389.5	13726.7	17970.2	17741.6	17151.9	14932.9	17118.8	16096.2	15683.4	14727.6	15651.8
20.92_335.2001m/z	335.2	20.9155	13482.8	15506	12583.1	11402.7	13775.8	8365.26	17474.9	15594.9	19656.4	20767.3	17626.1	16735.1
16.47_437.3488m/z	437.349	16.4695	0	0	0	19759.6	22163.7	16204.4	15110.1	17467.8	19871.7	1082.32	9582.96	19307
16.35_127.0553n	145.102	16.3475	12516.8	12350.9	13725.8	16006.5	17069.5	14011	16854.5	17566.2	16003.9	19291.9	17189.3	17281.2
24.08_508.3958n	526.431	24.0815	12976.7	14385.6	12649.3	17522.4	17471.2	16552.9	14485.2	16715	15894.6	15318.3	14408	15337
19.24_380.1991n	398.232	19.2391	15536.1	18499.8	13867.1	12119.8	14064.5	9469.13	17807.7	15540.4	17871.6	20951.6	18885.6	19230.5
6.60_536.8453m/z	536.845	6.6046	5301.84	6817.03	4228.48	2887.24	3497.97	2108.32	3850.57	4736.06	5351.31	4446.15	4089.56	4255.05
19.32_646.4290n	664.463	19.3192	16584.1	18647.1	15903.1	15731.8	15683	14864.3	14525.1	16209.3	14954.7	18582.1	17259	18139.1
21.38_323.2828n	324.29	21.3778	16518.3	21562	12851.1	17075.9	20244.2	12912.9	13127.5	18031.5	16685.3	18652.5	20205.9	24338.8
24.20_335.1540m/z	335.154	24.1997	10396.7	11246.5	10413.2	9058.22	9509.66	8079.11	10596.3	10529.3	11851.6	12514.4	12204.4	13452.4
24.99_599.5030m/z	599.503	24.9869	3380.41	4400.96	2641.55	16085.5	17796.4	13437.7	10743	14013.1	14596.8	7477.6	6318.7	5966.44
5.35_590.3514n	608.385	5.34753	12494.4	14401.8	11628.1	1075.78	1040.91	1047.98	11544.7	25447.1	12763.6	1517.39	1423.05	1510.38
24.05_337.2737m/z	337.274	24.051	8775.8	8651.14	9631.78	15222.7	14189.8	15368.8	15965.1	16212.9	14860.8	9399.2	8871.78	9476.94
3.60_354.0955n	355.103	3.6026	11356.7	11337.2	12322.7	16398.2	9230.02	22611.1	17411.4	16958.9	11071.5	6016.36	8384.1	11822.1
18.11_604.3459n	622.38	18.1078	12124	13182.1	12076.2	16665.3	13897.6	18462.1	11559.3	13994.2	13466.3	12223	11737.5	12750.4
24.96_141.9834m/z	141.983	24.9564	12317.1	12944.8	12715.9	11271.7	11525.5	10361.3	12619.8	12907.6	11748.6	14983.6	14517.1	15903.8
5.23_530.1803m/z	530.18	5.22935	10892.5	6977.33	15715.4	13185.5	7688.77	17914.1	16128.3	17479.5	14744.9	7636.83	7587.36	8506.49
21.17_760.3977n	778.431	21.1748	8987.8	10897.2	7827.36	6896.06	9207.66	4182.74	16680.3	11212.9	20408.4	17143.5	13734.1	12078.1
20.99_402.1807n	403.188	20.9918	11258.2	13936.8	9517.77	9955.3	12938.4	6392.33	15465	12423.7	18430.1	15786.8	13796.8	13568.2
24.04_542.3997n	560.383	24.0434	10127.1	8079.79	13018.4	13223.5	10309.8	15367	13879.2	13924.5	11352.2	7164.78	7061.03	7858.68
24.20_464.3712n	482.405	24.2035	12342.6	13576.3	12137.5	15705.6	15690.4	14805.9	13307.8	15106.7	14461.5	13935	13243.4	14242.4
5.89_367.7202m/z	367.72	5.88982	3556.59	4175.8	3233.77	2329.68	2685.59	1838.05	2324.72	3428.55	3762.57	3109.06	2620.26	2465.97
20.54_204.0786n	205.086	20.541	11177.4	12180.4	11105.8	15699.4	15564.6	14919.7	12247.9	14715.5	13677.6	12517.5	11865.5	12728.4
21.08_847.4414m/z	847.441	21.0757	6648.01	7541.41	6308.62	6349.74	7308.01	5021.58	14962	12602.8	18299	14012.7	12123.6	11782.2
23.32_402.2244n	425.215	23.322	11856.8	13735.8	10965.9	13909.4	14937.8	12070.8	14345.7	14433.4	16642.4	14496.4	13252.3	13699.9
19.17_778.5076n	796.541	19.1695	14585	16167.1	14218.4	13333.1	13128.4	12761.1	12588.6	13722.6	12837.6	16434.1	15138.7	15776
20.53_398.2326m/z	398.233	20.5334	10940	12899.1	9892.51	10266.7	12332.9	7602.43	14978.8	13134.4	16980.4	17386.2	14935.3	14391.1
6.59_207.1019m/z	207.102	6.58935	9134.3	9019.46	10010.3	17534	20581.9	13464.7	11367.5	10014.1	8514.97	9475.97	9339.92	10396.2
5.89_358.2258n	359.233	5.886	8328.21	9421.57	7928.87	5396.25	6206.88	4271.27	7090.48	8378.98	9051.64	8927.85	8338.14	8812.88
17.51_596.2956n	597.303	17.5121	992.905	677.056	1391.5	10605.3	3373.86	17218.9	12394	15124.2	16732.6	532.244	2254.13	4263.78
21.91_366.3006m/z	366.301	21.9124	9666.46	11025.9	9112.6	12354	15300.8	8687.57	9982.34	11716.4	13954	16687.8	15205	15663.2
23.70_640.4760n	658.51	23.7032	10338.5	11229.7	10308.7	14750.1	14729.8	13911.3	11795.7	13647.8	13247	12136.8	11636.3	12621.3
8.81_189.0917m/z	189.092	8.80803	8883.21	9820.17	8686.52	16993.5	19441.3	13555.8	9607.04	9447.8	8321.17	12239.8	11600.4	12441.8
18.84_380.1984n	398.232	18.8417	12710.2	14332	12147.5	12925.8	14727.2	10371.4	15101	13342.3	14904.7	17642.5	15493.9	15323.2
19.36_602.4023n	620.437	19.3611	13741.9	15386	13243.1	13270.8	13041.3	12727.3	11921.3	13450.9	12199	15347.5	14365.6	15217.6
16.35_191.1794m/z	191.179	16.3475	9346.47	8973.71	10498.1	13532.2	14477.3	11798.7	13872.8	14605.2	13743	14500.4	13137.7	13452.2
21.07_353.1748m/z	353.175	21.0719	10114.9	11647.4	9425.23	8884.9	10402.7	6849.56	13601.5	12461.4	15993.3	15682.9	13355.2	12732.4
11.82_274.5722m/z	274.572	11.8177	8873.21	10240	8245.9	11686	15709.1	6982.2	8223.7	17368.6	16408.9	10802.6	9378.94	9152.64
15.71_437.2802n	460.269	15.7137	5022.65	5480.91	4982.95	15374.3	14349.4	15503.7	6566.16	9454.84	8860.45	5365.02	4907.53	5076.53
24.99_940.6120n	958.646	24.9945	3195.87	5120.45	1537.62	7311.6	13731.2	466.046	18255.5	10669.4	11508.6	11478.9	9315.85	8342.02
5.78_516.2008m/z	516.201	5.77927	10627.7	7106.41	15034.6	18315.8	10706.7	24858	8715.39	11765	3871.16	6098.31	6479.07	7686.96
19.28_580.3454n	598.379	19.2811	9670.01	10151	9994.83	12882.4	9928.42	15086	10459.1	12207	10764.3	9852.28	8879.49	9040.25
16.34_282.6423n	305.632	16.3399	9842.89	9926.59	10579.4	11050.4	12087.8	9369.21	13104.1	13661.5	12885.5	14277	13325	14074.1
17.88_330.3370m/z	330.337	17.8791	12400.1	14221.3	11612.2	13881	14806.7	12146.6	11141.1	11621.8	13690.8	12172.4	12253.4	13898.7
7.50_498.1910m/z	498.191	7.50143	6292.11	6092.06	7016.5	7464.16	6064.43	8429.08	7941.85	11693.6	12963.4	10265	8681.9	8207.17
24.05_263.2373m/z	263.237	24.051	8290.74	7956.1	9316.27	12494.7	10619.6	13641.9	11312.2	12487.8	10831.8	7154.57	6856.05	7432.78
19.15_288.1365n	311.126	19.1467	9290.48	10730.2	8624.96	11057.2	15518.8	5951.52	5625.7	11457.2	12308	11482.8	9202.3	8096.6
19.90_427.3055m/z	427.305	19.9034	9398.11	10097.4	9481.94	14351.8	14063.3	13804.3	8981.82	10565.5	7895.98	9340.27	9456.27	10779.4
24.72_256.2638m/z	256.264	24.7153	7965.65	9604.48	6990.62	8483.44	8867.22	7605.48	7694.71	11298.9	9736.03	10708.3	8995.95	8431.98
6.18_397.0034m/z	397.003	6.18048	8278.68	9441.74	7805.51	9646.59	11537.2	7194.01	8334.35	13606.9	16253.6	8391.64	7725.17	8044.9
15.54_302.3058m/z	302.306	15.5412	11867.5	11867.5	12856.5	12381	12770.8	11269.9	10522.1	12386	15147.7	13148.4	12561.7	13578.6
15.88_189.0914m/z	189.091	15.8814	6832.45	6970.59	7263.68	13779.2	14814.8	11940.9	9927.82	10335.4	9053.13	8241.83	7991.34	8761.02
16.35_191.3564m/z	191.356	16.3475	8353.89	8104.31	9299.62	12053.1	12940.4	10463.7	12051.3	12849.3	12204.1	12825	11612.3	11882
3.60_163.0395m/z	163.039	3.6026	10255	10515.1	10849.4	12209.5	7358.65	16349.1	14032.3	13363.9	9100.03	5728.75	7427.36	10074.1
24.31_420.3449n	438.379	24.3074	9839.42	10753.8	9745.03	12257	12333.6	11466.4	10836.7	12041.8	11761.2	11252.9	10724.3	11564.8
16.34_495.2291m/z	495.229	16.3361	9007.87	8990.25	9776.14	9176.13	9997.61	7820.11	10715.8	10961.7	10482.1	13315	12291.2	12836.5
19.13_822.5331n	840.567	19.1314	11712.2	13033.5	11366.9	10597.7	10525	10053.1	9910.94	10758.5	10091.4	13178.1	12086.4	12537.7
2.40_384.1150m/z	384.115	2.39897	4964.32	5100.49	5241.85	5020.84	6900	2849.21	4517	3488.65	6693.76	13942	10113.9	7576.79
24.03_365.2615n	383.244	24.032	8731.96	8013.02	10178.6	11167.9	9751.36	11934	11239.5	11785.2	10198.6	7743.66	7507.45	8229.64
15.52_371.3254m/z	371.325	15.5183	10421.8	11753.1	9959.09	6756.26	6806.1	6312.85	6557.66	7170.73	6690.95	10897.3	9409.59	9123.1
5.78_330.1372m/z	330.137	5.77547	11138.2	9947.34	13257.2	15393	10744.8	19144.5	11103.6	9174.04	5855.98	6982.5	7612.61	9214.54
3.33_396.2007n	397.208	3.33482	7866.41	9626.52	6761.82	13398	18885.1	7130.51	6731.94	6402.18	6648.33	9379.33	9562.66	10966.7
5.88_678.7678n	679.775	5.8822	9771.06	10998.8	9357.58	7999.05	9483.42	6048.72	8055.8	11913.3	13614.1	9589.05	8625.1	8762.22
20.96_792.4249n	815.416	20.9613	6684.21	8488.68	5436.76	4874.19	6377.34	3087.1	11509.7	8186.02	14696.1	11691.4	9531.85	8589.15
5.53_634.3779n	652.411	5.53433	8120.9	9326.45	7592.1	854.341	830.726	828.188	7802.53	17895.9	8673.61	1212.36	1093.46	1114.16
6.10_575.4324m/z	575.432	6.10425	8949.59	11039.6	7605.37	7004.97	8721.86	4880.01	8040.76	10172.4	16118.1	7252.27	6451.3	6473.91
15.19_189.0916m/z	189.092	15.1943	8639.52	9309.14	8689.86	10631.8	9194.88	11449.4	10930.7	10158.8	9906.47	9419.62	8605.51	8889.98
11.81_274.3602m/z	274.36	11.8138	7373.44	8463.45	6897.88	9738.78	12761.2	6149.01	6864.12	13818.5	13071.6	8916.16	7756	7585.98
18.31_454.2928m/z	454.293	18.307	7312.7	5317.08	9917.7	7721.51	4101.04	10892.2	8722.79	8657.32	11159.2	5137.55	4772.76	5017.26
6.80_182.0714n	183.079	6.79902	6045.53	6936.18	5658.67	10810	13185.3	7805.07	6251.64	14156.2	13229.1	7180.19	6620.96	6906.96
21.18_481.2702m/z	481.27	21.1786	4744.2	5415.84	4467.92	11194.6	11943.1	9794.08	7758.61	9237.87	10973.4	6380.46	5973.95	6330.08
6.62_1040.7460m/z	1040.75	6.61605	7266.49	9376.97	5761.55	5500.83	7381.19	3300.03	8956.41	9889.1	14447.7	6834.33	7335.23	8772.55
15.55_371.2841m/z	371.284	15.5488	2470.64	2840.35	2306.81	1191.82	1226.39	1087.82	1161.9	1284.33	1196.51	2427.37	2106.26	2054.04
16.34_334.1239n	335.131	16.3437	9420.12	9458.33	10166.9	8426.8	9209.04	7153.67	9850.1	10071.8	9405.41	13148.5	11680.4	11703.4
3.31_328.2330m/z	328.233	3.30813	4075.33	4233.09	4257.17	2394	2354.46	2294.09	5323.64	20563.9	6191.04	868.609	871.18	984.964
16.35_145.0784n	163.112	16.3475	7526.35	7350.58	8329.32	9893.84	10922.5	8288.81	10300.2	10962.5	9877.13	11600.9	10379.5	10483.1
24.05_408.1990n	409.206	24.051	5986.72	6254.14	6218.19	3989.61	3752.2	3994.61	4503.49	4507.63	4190.17	5375.98	4916.35	5084.33
5.34_636.4163m/z	636.416	5.34372	3581.55	3800.45	3661.11	1593.58	1406.44	1687.9	4753.46	21107.7	6022.59	493.121	468.091	502.818
20.01_427.3013m/z	427.301	20.0101	7800.01	7685.22	8564.81	10784.4	9263.5	11677	8636.13	9604.78	8350.97	8418.09	7373.61	7270.45
19.02_264.2457n	282.28	19.0208	9950.06	10701.4	10027.9	8402.86	8460.9	7855.33	9086.24	9580.87	8799.61	11645.2	10762.3	11253.3
16.73_288.1366n	311.126	16.7259	5664.56	7097.34	4703.83	11938.1	10119.6	13061.2	5692.59	9876.48	4642.58	9732.42	8202.22	7719.12
5.72_462.3485m/z	462.348	5.7221	7866.8	9264.87	7124.3	7301.76	8661.92	5516.25	7625.31	9671.69	14217.6	7374.13	6566.06	6596.22
2.20_268.1045m/z	268.105	2.19697	0.0698486	0.0179355	0.127582	9.54094	16.5654	1.96075	2.43831	0	0.288493	14.9693	12.0686	10.7086
18.11_407.2795m/z	407.279	18.1078	9277.62	10144.1	9184.25	10809.1	8835.56	12153.1	8620.52	10168	9321.34	9338.21	8925.13	9651.43
5.88_661.5006m/z	661.501	5.8822	8869.21	9829.15	8648.36	9427.82	10495.5	7810.89	7567.03	11373.9	12097.9	8945.75	8101.44	8291.36
20.54_579.2932m/z	579.293	20.5372	7477.75	8004.51	7574.13	5592.58	5797.21	5062.17	7578.7	7750.24	6475.5	8632	8385.86	9210.26
7.41_498.1906m/z	498.191	7.40612	4407.22	3670.97	5510.74	5849.82	4762.79	6596.09	6422.87	9007.03	9936.45	6453.1	5627.52	5520.35
14.23_348.2924n	371.282	14.2317	9343.86	11754.4	7712	7414.51	5435.32	8961.79	9364.46	10359.8	8237.97	9428.71	9970.1	11784.3
21.08_395.2216m/z	395.222	21.0757	9375.91	10961.6	8571.56	6758.38	7815.44	5307.63	10008.8	8646.65	11609.8	12040.8	10363.4	10009.1
6.92_622.9696m/z	622.97	6.92483	8867.06	11949.2	6523.86	6012.15	7112.83	4561.23	7568.46	10432.7	11418.6	7277.33	7046.07	7714.31
11.13_278.0865n	279.094	11.1305	7421.2	8121.52	7339.31	10537.3	10283.8	10176.9	7453.79	9015.45	8393.75	8345.58	7784.68	8217.58
14.14_147.1172m/z	147.117	14.143	11015.6	8205.88	14743.2	13442.3	12069.1	14032.4	8324.53	10442.3	4272.29	8399.58	7894.47	8397.17
20.54_334.1935n	335.201	20.541	6817.79	8076.99	6126.73	7201.85	8735.24	5248.94	9710.92	8904.94	11395.2	11086.5	9637.14	9418.09
16.32_442.1676n	481.131	16.3208	9005.85	9014.92	9747.27	7551.39	8073.18	6589.72	8386.7	8287.89	7648.81	12011.7	10443.4	10208.3
6.61_528.8598m/z	528.86	6.61222	8227.54	10129.6	7011.11	4759.69	5887.79	3354.33	8038.11	8556.61	9654.11	8599.7	8613.88	9727.7
6.42_454.7849n	472.819	6.41685	6689.04	7755.83	6179.66	4377.93	5128.6	3372.23	6139.92	6839.49	7774.67	7030.94	6851.97	7547.72
6.17_398.2424n	416.276	6.17287	5320.64	5957.68	5126.98	4535.5	5209.66	3597.13	5117.74	6341.07	7272.48	5738.74	5683.9	6354.67
24.20_278.2123n	279.232	24.1997	5671.64	6087.82	5728.11	9969.14	10245.4	9112.1	8274.99	9166.86	10666	7382.42	7497.84	8570.44
6.60_537.3466m/z	537.347	6.6046	2889.1	3712.33	2306.62	1579.22	1893.01	1173.43	2153.46	2665.92	3001.42	2446.25	2250.87	2342.83
16.73_334.2017m/z	334.202	16.7297	1992.87	2330.64	1821.18	13124.7	10222	15262.9	2621.06	6636.56	2950.35	3054.67	2717.65	2727.56
24.04_719.4870n	737.521	24.0396	6768.82	4982.24	9119.47	8329.21	6163.6	10009.6	10087	9844.05	7620.56	4484.63	4231.1	4517.71
19.14_334.2016m/z	334.202	19.139	2808.33	3054.72	2795.97	12035.8	14781.7	8588.87	2686.42	7770.22	6246.18	3618.19	3003.39	2772.01
16.33_260.0934m/z	260.093	16.3284	5545.12	5699.96	5852.38	5838.35	6334.86	5001.75	6575.25	6925.2	6505.53	7658.85	7057.56	7357.23
19.41_558.3768n	576.411	19.4068	8834.25	9946.47	8458.22	8219.54	8030.92	7929.36	7777.67	8760.48	7999.83	9969.1	9310.38	9840.23
6.79_566.9293m/z	566.929	6.78758	7815.36	9992.75	6289.26	7128.02	8308.97	5531.85	7569.58	9836.35	10656.3	6602.81	6517.49	7264.19
16.99_398.2090n	399.216	16.9889	6274.16	7580.63	5490.54	7047.09	8579.28	5104.38	7869.53	7623.38	12284.2	9820.07	9567.77	10536.9
23.57_684.5018n	702.536	23.5697	5901.39	6283.73	6010.84	9394.49	9396.81	8844.91	7698.15	9011.92	8680.57	7208.22	7024.34	7737.17
11.80_256.2637m/z	256.264	11.8024	6095.36	6710.62	5988.05	8308.89	10251.9	5881.87	6108.39	10793.3	10693.1	7224.39	6619.11	6858.83
17.15_579.2927m/z	579.293	17.149	13189.2	8980.96	18496.6	155.114	152.162	149.031	101.968	79.7106	66.9824	6571.58	3308.86	468.543
6.26_631.9743m/z	631.974	6.26435	9703.1	12289.1	7925.67	5461.56	6798.64	3806.33	7426.93	7940.01	12108.3	7909.31	7060.25	7112.5
9.06_505.1495m/z	505.149	9.05583	5669.71	5003.39	6808.51	10815.5	7939.7	13061.3	8599.3	8287.48	2906.95	4147.39	4521.59	5473.01
23.28_380.1996n	403.189	23.28	8737.15	11544.8	6657.59	5393.92	7400.55	3073.08	9296.07	6553.02	11487.7	10775.9	8810.87	7970.65
14.86_375.2524n	376.26	14.8578	10926.8	12002.5	10761.7	4747.63	4479.71	4738.99	6318.4	4655.13	4529.21	10399.7	9182.36	9137.25
20.04_358.3681m/z	358.368	20.0445	6728.97	8641.21	5377.47	7842.25	8398.95	6828.72	6473.26	6105.54	7035	6743.57	6707.21	7527.1
2.28_323.1350m/z	323.135	2.2808	8862.07	12782.7	5679.93	7232.16	9389.83	4653.2	3770.16	4985.41	4848.82	7437.62	7418.17	8345.71
21.07_289.1547n	307.169	21.068	6131	6999.19	5773.73	5214.66	6001.84	4123.71	8641.77	7835.39	10190.3	9843.13	8372.89	7971.53
19.25_425.2567n	426.264	19.2506	3181.74	3572.2	3056.43	10152.2	10997.1	8716.02	5300.19	7750.46	6892.51	4441.58	4255.5	4612.68
5.46_284.2193m/z	284.219	5.4581	5211.4	6328.81	4528.28	6232.44	7290.98	4810.84	5327.15	10391.9	10725.2	4917.24	4486.55	4628.61
16.35_191.4335m/z	191.433	16.3475	5867.88	5674.28	6550.47	8627.94	9227.52	7525.76	8453.08	9106.62	8696.84	8978.66	8165.59	8394.93
24.04_411.2042m/z	411.204	24.0434	6623.85	6568.89	7230.79	6104.09	5575.75	6276.85	7064.93	6903.52	6001.35	6431.51	6064.61	6471.91
3.10_146.0603m/z	146.06	3.10228	7985.3	7756	8880.03	7548.9	6694.56	7963.5	7724.01	7923.04	8558	8012.23	7794.48	8571.77
10.26_189.0914m/z	189.091	10.2557	4922.22	4646.05	5608.57	8531.29	7642.75	8922.87	6389.24	6038.68	4468.91	3990.19	4200.51	4947.06
15.70_328.3090n	346.332	15.6985	7960.98	8014.95	8570.43	8320.86	8255.18	7901.83	7173.25	7866.65	9011.29	9341	8944.14	9689.09
5.94_518.8903m/z	518.89	5.93938	8973.16	10762.5	7931.61	5800.91	6902.73	4361.17	6675.83	7717.42	11298.1	7854.7	6798.23	6609.62
15.58_369.2013n	408.166	15.5793	1696.85	1115.55	2419.56	2310.07	3135.32	1350.26	3636.86	3817.61	4190.98	4664.33	3640.1	3080.57
6.62_496.1518n	535.071	6.61605	7471.39	7593.56	7971.83	10183.4	7616.4	12157.2	6093.22	7840.81	6513.99	4418.06	4184.18	4484.45
21.34_760.3975n	778.431	21.3435	5921.73	6946.35	5390.58	4172.15	5413.43	2687.83	8884	7509.81	8938.9	10804.1	10007.3	10487.9
6.97_364.1241m/z	364.124	6.96677	3098.53	3279.98	3175.28	6648.96	9148.96	3761.65	3136.89	2591.26	2038.19	3676.96	3460.12	3684.98
18.24_189.0916m/z	189.092	18.2384	6923.05	7740.49	6682.52	7423.18	10887.2	3526.69	3737.76	7108.37	8382.89	7863.55	6178.48	5282.16
5.46_271.7129n	310.677	5.46192	1694.9	2138.28	1392.76	926.493	1114.45	684.566	1092.46	1805.37	1965.11	1409.28	1188.08	1118.56
6.62_532.4141m/z	532.414	6.62367	3606.63	3981.84	3531.97	9767.42	9999.9	8965.97	4145.12	8391.16	6166.32	4012.95	3771.52	4011.57
6.42_453.5593m/z	453.559	6.42448	5919.29	7204.92	5126.94	6067.82	7320.79	4461.39	5755.42	8758.36	10288.8	5576.88	5358.63	5824.46
24.99_327.2528m/z	327.253	24.9945	5561.29	5819.47	5766.55	7448.22	7465.11	6997.44	7560.62	8189.43	7638.19	7036.35	6656.93	7127.34
21.93_380.1987n	398.232	21.9277	9026.35	11945.6	6859.33	4738.76	6395.36	2806.12	8472.21	5898.15	9589.15	10969.4	8643.48	7420.99
6.18_387.7960m/z	387.796	6.18048	5642.79	6390.25	5365.55	6478.76	7611.61	4968.52	5657.47	8721.32	10122.4	5797.69	5363.61	5614.25
25.00_366.3377m/z	366.338	24.9983	42.031	49.9488	37.6158	43.3702	38.9248	45.2892	51.6802	47.6819	34.3002	46.6416	52.8675	65.8424
3.91_217.0978m/z	217.098	3.91137	6689.87	8638.21	5299.03	9723.59	11638	7242.72	5294.53	5505.77	4848.49	8078.44	8550.93	10115
6.09_349.0555m/z	349.056	6.0852	5899.22	6401.49	5888.56	8178.16	5310.32	10569.6	8816.82	5306.11	3464.26	8312.8	7361.78	7350.57
6.18_792.8799m/z	792.88	6.17668	6470.7	7299.63	6181.01	5143.72	6496.15	3491.66	5468.05	8128.13	10037.2	6149.28	5752.14	6089.31
7.89_313.1079m/z	313.108	7.8874	6259.02	5581.9	7457.73	9097.32	6411.09	11253.6	8065.24	6870.83	3885.36	5065.07	4981.08	5532.98
6.61_520.8752m/z	520.875	6.61222	6166.05	7350.6	5495.33	3767.99	4533.38	2783.11	6321.37	6584.11	7566.9	6581.47	6525.92	7303.47
17.97_374.3630m/z	374.363	17.9744	6305.59	6880.09	6256.56	8343.47	8690.91	7510	6359.79	6740.14	7842.6	6619.15	6723.66	7686.5
6.42_463.8255n	464.833	6.41685	5307.99	6243.11	4815.2	3390.66	3972.79	2611.02	4395.91	4975.22	5859.86	5328.81	5037.66	5389.62
20.91_481.2698m/z	481.27	20.9079	4168.37	4746.83	3937.28	7398.22	8345.86	6019.61	6351.53	6762.72	8928.68	5623.44	4936.66	4880.1
6.39_688.5160m/z	688.516	6.38633	5874.47	7501.24	4737.24	4366.64	5518.19	2960.72	5897.9	6911.65	10448.1	4863.92	4552.33	4821.89
11.81_274.6654m/z	274.665	11.8138	5058.07	5800.93	4736.73	6707	8753.61	4269.69	4804.19	9398.19	8917.8	6070	5356.96	5327.79
22.93_262.2299n	280.264	22.9322	4302.18	4744.2	4218.67	5353.09	5510.22	4884.13	4331.6	7086.01	6976.83	7014.99	5625.44	4954.04
4.15_385.3168m/z	385.317	4.15248	2679.34	2988.28	2593.68	8686.52	8868.77	7998.26	3532.52	9026.37	7208.34	3130.69	2949.41	3144.64
5.67_250.1783n	273.167	5.67253	5449.9	5952.19	5401.77	7002.38	6907.98	6688.87	5674.75	6425.7	6567.76	6114.29	5850.34	6333.25
21.74_582.4371n	600.471	21.7371	4316.75	4681.56	4311.67	7956.82	7883.08	7567.07	5009.52	6985.19	6577.4	5285.71	5035.18	5427.44
13.55_318.3009m/z	318.301	13.5474	9.5456	0	19.8867	81.5333	141.105	17.2125	58.3227	63.8645	88.4632	123.517	108.066	106.411
19.18_409.3059m/z	409.306	19.1848	6415.99	7378.2	5988.44	6215.55	5839.48	6229.55	6418.48	8287.16	8215.27	4863.98	6075.96	8063.6
16.50_578.2155n	579.222	16.5	5894.57	5368.44	6911.92	8270.32	7359.92	8698.96	7055.35	4999.98	3166.06	4630.39	4983.55	5972.9
16.24_414.2041n	415.211	16.2446	6882.97	7963.74	6375.79	6030.13	5912.2	5796.79	5210.8	6067.51	7083.92	5840.4	5724.45	6339.28
10.87_484.3056m/z	484.306	10.8666	3116.38	3890.67	2601.78	2868.76	4137.54	1432.88	4391.53	4549.52	13907.5	7288.89	6888.93	7368.4
20.82_368.3521m/z	368.352	20.8203	7605.39	8118.36	7726.2	7833.07	6677.14	8532.7	7204.05	7618.91	7238.97	8715.91	7875.9	8041.32
6.20_516.1272n	517.134	6.19955	4311.13	4794.38	4187.14	8326.34	5209.11	10958.5	7919.2	5867.8	3222	6037.31	5910.18	6537.53
6.82_430.2356n	448.269	6.81807	2514.79	4359.6	879.548	227.585	214.529	227.383	172.691	143.874	22360.7	114.534	6802.04	14357.9
19.09_866.5594n	884.593	19.0895	7030.1	7768.96	6877.07	6626.04	6601.87	6264.23	5911.74	6540.83	6118.13	7775.36	7187.56	7517.32
17.20_423.2741m/z	423.274	17.1957	6740.97	7403.94	6639.76	6834.67	4548.94	8722.26	7204.56	7931.19	7366.64	5557.28	5632.66	6427.1
14.61_400.1797m/z	400.18	14.6053	5984.97	3444.08	9024.61	7035.2	3779.08	9881.5	4897.51	6621.86	588.894	2193.2	2547.51	3227.03
20.84_761.4050m/z	761.405	20.8431	3233.47	3937.67	2798.72	5448.12	7839.53	2739.34	7206.54	6062.15	9104.61	7214.05	6220.54	6021.14
3.30_307.1399m/z	307.14	3.2967	501.68	802.693	242.474	702.417	1179.08	184.839	304.199	253.194	282.733	460.45	478.943	558.576
20.54_428.2087n	446.196	20.5372	4984.89	5444.7	4940.49	6455.49	6637.87	5897.06	5391.51	6237.7	6000.78	6206.37	5635.75	5784.58
24.03_715.5604m/z	715.56	24.032	1321.35	1122.21	1630.61	6862.43	6967.2	6357.92	4345.67	6114.72	8065.84	3126.78	4087.99	5571.08
21.36_695.4648m/z	695.465	21.3625	66.7421	121.065	17.9814	7480.78	7993.98	6531.81	5765.31	6652.87	6991.77	1069.12	1497.77	2117.62
20.54_458.2805n	481.27	20.5372	3246.99	3691.22	3073.34	7138.98	8076.63	5785.47	5891.57	6502.79	8105.25	5143.02	4718.62	4896.59
24.04_541.3488n	559.383	24.0358	3408.7	2867.67	4233.8	3405.39	2728.94	3883.47	3506.32	3599.89	3061.95	2142.93	1979.2	2068.14
20.14_425.2888m/z	425.289	20.1436	2324.07	2330.3	2511.52	8073.39	8185.12	7491.36	3882.7	5717.11	5456.05	3211.53	2933.46	3029.88
24.04_560.8844m/z	560.884	24.0396	5206.58	4091.4	6755.64	6584.39	5114.74	7670.48	7150.13	7127.37	5802.52	3663.77	3614.59	4026.84
17.14_579.2226m/z	579.223	17.1376	4973.81	4555.47	5806.63	9010.04	7401.04	10094.2	6681.36	4763.81	2689.62	3606.87	4040.25	4989.41
17.16_478.2928m/z	478.293	17.1642	4019.04	2472.01	5900.99	5343.99	3738.19	6638.5	5401.01	5330.94	6589.03	2148.2	2602.14	3388.27
5.96_517.2036m/z	517.204	5.95845	5835.2	3975.53	8181.13	9646.23	6073.34	12657.2	4773.8	6162.15	2164.4	3826.08	3816.21	4293.51
6.42_475.8716m/z	475.872	6.41685	2630.96	2821.69	2659.49	8806.82	8832.24	8268.38	3266.34	6856.21	4824.71	3014.26	2879.54	3112.42
24.21_393.2424m/z	393.242	24.2073	5307.75	5629.53	5428.28	6841.17	5886.08	7397.75	6467.39	7294.86	7633.36	5490.53	5618.05	6462.76
6.16_209.1176m/z	209.118	6.15762	5593.73	4289.66	7363.95	10159.1	7737.53	11988.9	4431.2	6194.04	1182.37	2471.23	2578.08	3014.05
4.48_338.1601m/z	338.16	4.47648	4523.65	5218.13	4206.14	8630.03	13350.2	3407.14	3250.29	3591.43	2573.88	3388.89	3877.38	4860.85
2.92_367.1499m/z	367.15	2.92218	1345.97	1044.34	1759.77	2517.1	3011.63	1875.93	2027.38	1092.36	945.945	2617.1	1995.74	1629.16
3.31_282.1680n	283.175	3.30813	5316.2	5957.96	5117.46	1021.1	1043.8	938.917	5078.96	9536.39	5045.41	1233.38	1189.35	1297.16
6.17_407.2819n	408.289	6.17287	3976.95	4546.23	3739.09	2948.01	3478.57	2245.73	3167.37	4094.64	4836.89	3991.26	3645.73	3765.61
5.91_685.5195m/z	685.519	5.9127	6309.65	7311.15	5833.96	2541.19	2955.83	1978.53	4561.33	4135.35	5284.98	6115.15	5594.8	5788.68
10.43_191.1070m/z	191.107	10.4349	4577.78	4451.41	5085.63	7920.91	8836.59	6543.82	5172.05	5531.63	3985.55	4848.69	4745.77	5248.69
8.93_246.2432m/z	246.243	8.92622	5174.23	5085.01	5694.65	6489.32	7164.12	5436.5	5050.93	7683.33	8440.82	6493.8	6073.24	6428
23.82_426.2637m/z	426.264	23.8223	2854.61	3208.6	2738.49	7333.59	8725.47	5514.51	4271.9	5842.77	6847.86	4180.66	3507.56	3282.24
16.52_397.2007m/z	397.201	16.5229	5324.84	5313.81	5779.62	8016.35	8185.34	7380.39	6029.26	5284.29	3966.77	5855.85	5715.12	6303.98
18.44_849.5712m/z	849.571	18.4366	4890.6	4783.48	5405.26	7375.34	3763.49	10557.6	5983.97	7277.72	6429.01	3543.98	3721.47	4374.04
5.88_340.4469m/z	340.447	5.87838	4453.34	5074.98	4202.82	5236.29	6306.45	3861.11	4467.34	7652.88	8839.03	4540.72	4109.47	4202.83
6.26_421.6519m/z	421.652	6.26055	4828.61	6116.47	3943.12	5141	6400.49	3582.02	4917.81	6511.78	9437.15	4192.44	3830.88	3958.36
21.27_313.2736m/z	313.274	21.2672	7480.61	8247.67	7336.94	4295.14	3204.34	5135.73	3934.63	4767.35	5257.09	5894.54	5381.61	5555.69
18.32_155.0474m/z	155.047	18.3184	6017.22	6606.55	5929.32	6547.43	6532.89	6180.56	5758.82	6627.73	5982.03	6571.74	6142.84	6498.13
16.64_478.3526m/z	478.353	16.6449	4241.2	4423.92	4411.91	2848.42	3318.41	2212.51	4163.57	4332.19	7280.91	9778.97	6927.23	4959.81
19.79_673.4784m/z	673.478	19.789	279.395	271.692	310.381	4329.78	3163.36	5243.98	799.061	2077.28	2349.01	408.803	602.502	873.117
6.39_459.3462m/z	459.346	6.38633	4566.83	5904.77	3609.47	4983.14	6279.08	3396.91	4780.15	6578.2	9322.85	3800.89	3542.76	3736.9
14.61_369.2016n	408.166	14.6053	3830.1	2040.57	5938.81	5703.67	3045.5	8029.6	3264.02	4804.09	392.887	1082.3	1305.76	1695.91
12.07_279.1595m/z	279.16	12.0692	3773.61	4352.71	3508.99	8211.98	11813.4	4132.16	4618.36	4348.52	4368.39	4249.21	4188.92	4663.37
15.59_400.1794m/z	400.179	15.5907	3038.84	2145.86	4185.06	3214.38	4001.72	2239.79	5024.21	5151.18	5195.84	7074.28	5760.61	5182.34
20.85_192.1101m/z	192.11	20.8469	4960.87	5847.76	4487.4	5438.67	6498.06	4062.47	6679.97	6338.28	7471.72	7846.15	6784.89	6589.8
16.33_495.7308m/z	495.731	16.3322	4965.37	4910.04	5434.48	5076.27	5534.27	4322.56	6049.11	6149.37	5824.39	7421.02	6922.46	7307.61
13.78_478.3378m/z	478.338	13.7847	625.588	486.473	816.836	1397.94	1697.35	1017.11	780.81	404.387	407.364	1966.03	1276.12	749.11
19.67_294.2200n	295.227	19.6699	4372.1	4173.22	4935.31	8132.67	8580.78	7210.8	4735.67	5313.54	4141.33	4504.09	4679.6	5452.51
23.46_354.2794n	355.287	23.463	5034.44	5214.49	5273.93	6510.2	5949.76	6691.4	6203.73	6547.07	5839.13	5317.23	5012.9	5348.52
3.91_144.0811m/z	144.081	3.91137	5701.15	7389.8	4487.6	7402.89	8919.19	5455.35	4284.64	4392.94	3822.13	6865.84	7244.1	8547.13
24.05_762.4731m/z	762.473	24.051	6022.66	5542.67	7004.54	2858.41	2299.05	3251.26	3392.88	3194.35	2642.08	3371.14	2902.78	2804.99
6.11_575.9340m/z	575.934	6.10807	5201.57	6411.31	4425.3	4189.18	5201.71	2932.62	4696.99	5977.95	9545.72	4204.08	3757.36	3790.31
23.80_398.2326m/z	398.233	23.8032	7360.39	9212.52	6121.62	3168.45	4022.43	2129.91	6147.02	4818.5	7201.4	10240.5	8204.15	7215.18
6.17_798.6032m/z	798.603	6.16907	5408.57	6167.52	5100.33	2796.37	3350.44	2079.4	4321.77	4519.46	5411.25	5047.95	4850.74	5272.76
20.54_362.1883n	363.196	20.5448	4702.05	5500.83	4295.1	4526.38	5500.12	3288.96	6487.67	5942.49	7565.82	7610.5	6532.23	6287.87
7.55_330.1142n	331.121	7.5548	4641.32	3615.85	6053.56	8875.14	6995.9	10237.4	4389.58	4147.23	1717.22	2504.32	2725.58	3294.79
17.66_413.2173m/z	413.217	17.6608	5272.41	5457.01	5527.17	6770.3	6302.03	6844.18	6500.19	6035.04	6321.45	5899.6	5415.31	5622.34
16.35_332.0584m/z	332.058	16.3475	6549.44	6920.66	6724	4731.33	5115.69	4071.36	5118.71	5434.85	5096.16	8243.89	7115.64	6895.76
24.05_166.1429n	205.105	24.0472	5008.85	5129.96	5305.15	5050.1	4804.99	5001.03	5135.29	5447.17	4873.76	4804.64	4554.1	4884.93
6.18_774.5846m/z	774.585	6.17668	5349	5901.98	5241.77	5910.13	6759.06	4716.93	4758.43	7048.29	7883.97	5197.75	4921.75	5274.06
18.31_388.2474n	427.213	18.3146	3787.5	4166.94	3723.69	4705.37	4742.68	4393.96	3955.05	4364.25	4015.43	4057.58	3888.02	4214.81
17.50_517.1856m/z	517.186	17.4969	4512.59	3918.38	5482.85	7483.69	5498.69	9032.76	5403.2	3925.4	1752.18	3263.25	3382.81	3934.21
21.08_233.0722n	251.107	21.0757	4803.45	5565.49	4441.69	4277.45	4941.16	3364.57	6430.78	5816.44	7272.45	7341.91	6385.18	6243.59
6.20_499.1235m/z	499.124	6.19955	4238.87	4858.87	3972.1	7111.83	4494.65	9314.72	7385	5188.4	2931.11	5770.61	5563.95	6067.59
16.35_290.0249n	291.032	16.3475	6371.07	6746.64	6526.42	4234.29	4541.05	3680.87	5119.94	5165.55	4773.27	8003.19	6977.53	6842.62
19.46_514.3507n	532.385	19.4602	5850.38	6553.84	5634.45	5809.69	5839.04	5441.91	5335.76	5886	5464.66	6686.47	6229.34	6567.44
16.35_115.0550m/z	115.055	16.3475	4653.16	4612.36	5081.72	5840.4	6369.2	4971.37	6235.82	6528.36	5922.65	7108.61	6363.3	6430.33
19.80_868.4861n	869.493	19.8005	2603.63	2627.63	2796.61	3936.89	1435.85	6208.59	3588.78	5257.26	6460.32	2634.18	3943.38	5755.99
18.31_560.2891n	561.296	18.3146	1997.43	2224.47	1936.84	3427.62	3581.1	3074.47	2630.81	3200.01	3122.61	2374.07	2373.38	2675.67
24.20_337.1485m/z	337.149	24.2035	3973.76	4246.01	4032.66	3778.06	4081.82	3254.22	4520.37	4441.51	5139.65	5257.14	5220.88	5851.11
6.94_502.1290m/z	502.129	6.9439	4608.3	5043.11	4557.51	6260.06	8150.69	4004.76	3514.33	2882.17	2267.8	4861.58	4378.06	4453.45
6.93_623.4711m/z	623.471	6.92865	5552.16	7462.53	4104.47	3867.41	4568.23	2941.31	4795.74	6625.81	7256.24	4571.73	4462.47	4922.88
5.63_195.0655m/z	195.066	5.62678	3382.62	3619.05	3428.07	6239.14	5830.06	6284.77	5446.49	6602.37	6417.85	4230.38	4429.26	5193.57
6.52_497.0413m/z	497.041	6.51978	4772.21	6449.75	3492.36	4455.38	5808.27	2842.95	4496.36	5986.53	8713.47	3732.79	3452.16	3612.23
21.84_538.4081n	556.442	21.84	5268.72	5656.29	5320.21	6504.12	6519.27	6110.09	5522.77	6292.38	5826.69	6239.22	5801.59	6104.6
24.42_376.3178n	394.352	24.4179	5430.74	5945.34	5368.7	5975.79	6300.54	5302.95	6010.49	6285.79	6109.07	6429.26	6021.62	6382.69
19.32_203.1800m/z	203.18	19.323	4104.95	4147.88	4404.1	6850.68	7873.39	5428.89	5200.01	5751.73	3975.11	5523.46	5030.59	5179.94
4.61_532.1956m/z	532.196	4.60705	4783.39	4132.78	5832.61	7825.12	6695.86	8498.55	4619.29	5475.53	3243.21	4308.33	4393.21	5038.92
20.96_422.2318n	445.221	20.9575	6021.39	6943.26	5601.29	4613.3	5273.03	3684.84	5804.81	5335.13	6686.9	8747.61	7293.58	6770.64
24.20_648.4753n	671.465	24.1959	2964.75	3062.23	3114.34	4948.29	4711.52	4896.82	4091.15	4351.59	4889.31	3583.28	3667.15	4219.18
6.52_745.0579m/z	745.058	6.51978	5910.57	7832.9	4480.8	3668.69	4749.31	2374.36	4960.05	5567.61	8298.73	4436.9	4070.61	4223.98
6.42_444.3378m/z	444.338	6.42448	4594.82	5512.92	4059.62	4949.06	5809.8	3800.03	4522.1	6684.16	7608.85	4485.33	4268.75	4597.11
21.89_494.3822n	512.416	21.8934	4787.43	5237.07	4736.75	6346.41	6297.71	6025.42	5170.21	6097.37	5593.19	5506.02	5200.31	5558.46
19.09_522.3549m/z	522.355	19.0933	3549.22	2089.5	5304.7	4487.9	1523.28	7191.09	4787.16	3579.77	4593.19	2251.21	2047.26	2104.66
19.67_277.2166m/z	277.217	19.6699	4689.61	4591.42	5178.6	7224.79	7763.53	6265.18	4354.55	4858.72	3877.28	4753.06	4726.92	5304.22
18.44_615.3274n	633.312	18.4366	4597.76	4707.27	4871.39	5601.29	3576.9	7299.4	5145.44	5851.16	5485.66	3850.49	3870.56	4384.73
6.63_554.9434m/z	554.943	6.6313	1181.37	1238.5	1222.7	7824.12	7656.8	7535.66	1840.25	5282.08	2774.99	1581.33	1513.7	1639.31
10.23_641.2018m/z	641.202	10.229	3090.05	2372.2	4065.39	7689.54	5125.63	9805.5	4421.96	4387.29	992.983	2004.73	2521.31	3359.76
19.09_307.2635m/z	307.264	19.0933	5930.29	6705.71	5649.05	6591.55	5756.53	7042.59	5474.19	6429.63	6141.73	5629.3	5720.95	6542.93
6.18_384.2808n	423.258	6.18048	5043.73	6016.88	4490.89	3296.89	3940.9	2460.82	3023.45	4418.53	5559.67	4684.49	3928.51	3674.04
20.24_335.2008m/z	335.201	20.2436	4081.68	4907.46	3596.04	4027.44	4741.32	3078.95	6049.79	5106.58	6775.73	7025.47	6096.05	5944.84
5.46_548.4170m/z	548.417	5.46192	4132.22	4838.46	3770.34	5451.51	5994.56	4590.9	4019.48	7213.39	6673.29	4015.35	3660.44	3772.83
4.40_362.1712m/z	362.171	4.39645	5089.19	4846.61	5755.86	6583.71	6617.12	6166.78	4928.03	4975.23	5142.54	5963.23	5468.89	5672.7
18.31_632.2544n	633.262	18.3146	5985.36	6751.25	5718.25	5151.47	5311.75	4691.11	4931.77	5275	4865.69	6352.99	5940.31	6285.97
21.64_626.4603n	644.494	21.637	4352.33	4614.91	4452.44	6075.19	6071.58	5724.9	4931.66	5682.94	5395.21	5287.82	5156.95	5684.42
23.91_364.2263n	403.189	23.91	5111.91	5974.78	4675.03	3621.84	4237.99	2794.7	6199.79	4845.52	6714.31	7339.96	6169.03	5785.64
19.38_276.2094n	277.217	19.3802	4603.14	5135.33	4454.56	6965.41	7815.87	5709.19	4173.91	4537.67	4260.71	4956.08	4907.2	5484.77
21.56_670.4859n	688.52	21.5646	3239.21	3365.99	3382.36	6076.37	6010.15	5788.63	4486.65	5568.28	5303.26	4176.24	4160.19	4675.23
11.82_274.5158m/z	274.516	11.8177	0	0	0	4403.27	6519.36	2030.67	3014.72	7592.52	7093.64	0	1313.97	2795.69
23.28_364.1783n	382.212	23.28	5690.95	7228.32	4627.84	3603.07	4499.03	2497.22	5625.49	4283.2	6522.43	6620.38	5302.35	4661.22
6.26_632.4759m/z	632.476	6.26435	6108.84	7686.01	5040.73	3505.96	4345.52	2462.17	4735.23	5013.52	7737.86	4997.77	4472.42	4518.02
15.59_313.1162m/z	313.116	15.5907	2031.08	1591.54	2639.87	2511.45	3250.84	1625.77	3745.34	4058.92	4378.03	4594.12	3733.6	3349.71
3.79_305.1247m/z	305.125	3.7932	5517.55	8335.77	3159.13	6193.81	9840.65	2186.16	2285.22	2618.48	2191.44	5153.58	5671.39	6913.2
14.61_134.0372n	135.044	14.6091	5473.92	4467.98	6936.02	7466.2	5577.39	8920.09	5173.43	6831.5	2284.87	3538.06	3614.25	4151.84
3.17_374.2184n	397.208	3.1671	1169.85	1393.09	1044.09	1618.17	2328.63	813.445	810.703	671.632	702.998	1340.93	1276.86	1375.8
4.17_176.1642n	215.126	4.17153	3100.74	3419.56	3040.31	959.889	1055.74	808.124	2846.06	1668.97	2782.58	3496.92	3357.52	3646.74
21.07_363.1954m/z	363.195	21.0719	4427.41	5096.57	4127.2	3490.95	4181.01	2597.54	5765.73	5029.78	6545.31	6702.66	5679.26	5380.87
5.88_547.4099n	548.417	5.8822	4027.38	4507.4	3882.98	4528.66	5360.04	3433.47	3854.04	6260.33	7169.28	4014.68	3683.02	3821.52
13.56_230.2486m/z	230.249	13.5588	316.336	345.399	313.633	123.297	212.36	27.0527	62.788	239.979	235.335	304.621	213.394	149.408
16.73_171.0810m/z	171.081	16.7335	3431.51	4328.47	2820.52	7040.79	5782.8	7888.64	2928.51	5438.3	2407.77	5663.91	4647.3	4223.95
4.34_381.2129m/z	381.213	4.33545	3065.88	3637.01	2750.24	3506.7	4760.51	2048.61	2181.04	1868.33	2244.18	3856.4	3522.88	3639.09
2.29_337.1866m/z	337.187	2.28843	2264.46	2577.59	2140.04	1412.08	1169.16	1572.74	1900.54	1708.72	2372.94	2329.27	2258.98	2477.08
6.10_383.9571m/z	383.957	6.10045	3934.97	4841.06	3356.8	4089.59	4990.78	2950.18	3902.62	5230.95	7692.53	3575.88	3210.08	3254.08
12.13_274.5155m/z	274.516	12.1264	5372.56	6073.12	5119.72	0	0	0	0	0	0	8563.39	4538.49	1092.97
5.89_359.7343m/z	359.734	5.88982	3026.35	3381.88	2923.01	2001.91	2318.43	1568.76	2673.5	3215.37	3379.19	3274.16	3102.81	3327.57
23.38_341.2931n	342.3	23.3753	2817.03	3268.57	2600.23	4231.3	5786.8	2429.31	2950.6	3404.74	3892.74	5868.66	4990.34	4749.08
16.35_149.0602m/z	149.06	16.3475	4007.13	3916.89	4431.28	5035.27	5471.8	4305.41	5375.4	5620.59	5201.62	6107.89	5482.6	5557.22
6.61_529.3613m/z	529.361	6.61222	4593.23	5696.66	3872.56	2583	3226.06	1789.47	4401.16	4718.06	5305.95	4650.03	4667.96	5281.8
6.34_676.2380m/z	676.238	6.33678	842.271	553.511	1201.22	2029.31	1636.39	2304.01	1087.13	746.731	524.819	1374.35	1060.39	881.801
6.42_911.6871m/z	911.687	6.42448	5323.61	6261.32	4829.54	2616.34	3078.37	2001.89	4313.28	4089.43	4920.17	5028.83	4747.71	5072.68
18.51_284.2013m/z	284.201	18.509	3010.11	1707.09	4563.97	4961.41	1270.09	8363.71	5518.03	4013.46	6770.47	1242.53	1279.61	1480.05
4.82_470.1591m/z	470.159	4.82052	2333.06	2093.9	2766.64	2289.99	984.738	3461.84	3568.91	5875.33	6844.21	2418.39	2551.07	3009.41
14.14_137.0601m/z	137.06	14.1392	5715.09	4176.81	7729.63	7346.61	6560.56	7704.7	4395.27	5577.8	2192.83	4300.07	4056.25	4330.25
21.17_192.1101m/z	192.11	21.1748	4363.3	5049.53	4040.67	3314.11	3942.64	2492.53	5381.37	4746.04	6128.1	6399.5	5456.13	5209.3
16.33_325.6431m/z	325.643	16.3322	3972.73	4105.31	4171.2	4556.3	4846.46	4000.71	4692.05	4904.78	4792.56	5502.99	5214.18	5591.01
5.83_222.0533n	223.061	5.83263	3571.74	4638.3	2802.82	3253.57	3134.36	3183.26	2177.12	3155.38	1902.31	4586.83	4773.01	5568.5
18.80_264.2455n	282.28	18.7997	5157.08	5611.49	5132.42	4440.48	4518.54	4103.75	4654.97	5017.08	4631.53	5896	5472.33	5747.26
16.55_145.1016m/z	145.102	16.5457	3134.34	3651.02	2878.85	6020.47	7566.31	4123.92	3083.46	5675.42	3290.44	4822.26	3791.63	3245.04
5.72_462.8500m/z	462.85	5.7221	4064.55	4767.52	3700.29	3731.25	4426.21	2818.94	3864.49	4959.14	7308.79	3791.94	3377.97	3395.23
16.35_155.0858m/z	155.086	16.3475	3732.75	3555.49	4221.07	4739.32	5125.43	4077.13	5250.47	5395.49	4982.05	5983.15	5322.41	5341.14
24.85_378.3006m/z	378.301	24.8458	5336.84	5709.59	5408.84	5440.36	5541.18	5022.63	4462.55	6026.99	5590.42	3003.95	3854.13	5196.33
16.31_239.0817m/z	239.082	16.3132	4434.99	4734.38	4505.19	4344.69	4683.38	3752.91	4733.24	5033.57	4675.9	5670.55	5172.07	5333.87
22.66_318.2773n	319.285	22.6644	4038.49	4447.88	3965.65	5086.47	5168.63	4708.02	4853.26	5509.84	5302.92	4492.95	4515.3	5114.07
15.59_191.2477m/z	191.248	15.5869	3044.52	2633.15	3709.6	4223.7	5076.67	3124.69	4801.25	5419.84	5683.29	5591.79	4810.42	4643.15
18.24_288.1363n	311.126	18.2384	3821	4479.83	3480.59	4367.32	6681.7	1798.53	2262.01	4659.66	5892.23	5126.63	4054.99	3501
7.15_496.1644m/z	496.164	7.15452	4630.74	3339.61	6307.77	6182.65	3686.1	8319.04	3769.6	3487.45	1982.52	2615.74	2477.38	2655.29
22.00_450.3550n	468.389	21.9963	4171.85	4584.78	4106.56	5302.85	5241	5055.79	4484.23	5162.37	4843.15	4888.08	4597.18	4893.15
6.52_497.3757m/z	497.376	6.51597	3921.89	5217.62	2952.99	3738.7	4809.32	2450.3	3733.91	5040.15	7067.58	3185.08	2941.59	3073.62
24.05_373.2502n	374.258	24.051	3684.83	3353.44	4323.28	5008.02	4207.18	5517.13	4749.16	5028.8	4411.95	3077.61	2993.7	3291.97
14.11_667.2178m/z	667.218	14.1087	3004.82	2682.53	3577.51	6382.93	4669.2	7724.85	4248.5	3616.91	1104.64	2120.78	2278.01	2726.05
7.86_187.0401m/z	187.04	7.86452	49.9984	45.4584	58.7049	3528.74	4938.71	1913.22	2296.46	6706.05	6759.64	35.3699	32.4943	33.7669
21.60_673.4800m/z	673.48	21.5951	85.6901	85.3595	93.1615	3358.84	2477.56	4044.46	426.578	1366.06	1562.79	143.656	351.942	605.157
3.10_144.0809m/z	144.081	3.10228	4803.08	4622.03	5384.39	4744.2	4192.61	5019.43	4806.07	4920.3	5270.78	4886.96	4770.82	5263.71
5.46_530.1789m/z	530.179	5.4581	1906.16	1140.48	2830.68	3873.69	2301.17	5220.57	2152.51	2333.57	997.358	844.966	1047.7	1384.19
6.62_340.5939m/z	340.594	6.62367	4155.33	5334.45	3322.49	4028.49	4902.87	2919.43	3649.1	5577.13	6414.22	3825.78	3517.03	3657.26
5.87_678.2538m/z	678.254	5.87457	1440.71	986.713	2014.76	3391.49	2800.77	3784.65	1960.72	1417.75	1139.01	1551.46	1210.94	1025
6.39_689.0174m/z	689.017	6.38633	3921.11	5022.09	3146.88	3025.09	3827.01	2046.95	3938.74	4644.03	6988.09	3248.46	3040.17	3219.98
6.39_459.6808m/z	459.681	6.38633	3369.98	4379.11	2641.68	3681.46	4670.03	2478.43	3588.84	4898.91	7076.86	2796.94	2590.13	2713.97
6.18_396.3985n	435.333	6.18048	3173.77	3632.7	2979.33	3657.29	4565.84	2535.7	3148.03	5587.55	6795.4	3164.49	2945.33	3102.17
24.75_368.4249m/z	368.425	24.7544	5020.38	6706.18	3752.95	4585.73	4520.17	4384.17	3957.03	4413.41	4221.97	4035.91	3951.88	4372.36
12.49_362.3266m/z	362.327	12.4895	4205.25	3318.01	5442.91	4832.69	4545.32	4838.55	4008.82	4475.41	6141.06	4703.88	4829.01	5570.6
6.72_554.3971n	572.431	6.72278	4539.94	6542.17	2916.03	3298.08	4416.29	1987.76	3742.47	4811.13	6791.53	3256.87	3045.27	3222.43
6.52_744.5521n	745.559	6.52358	4389.7	5821.95	3323.26	3571.1	4469.91	2464.27	3887.29	4813.14	6632.94	3330.37	3067.86	3196.99
5.89_351.2449m/z	351.245	5.886	2370.97	2694.05	2245.47	1935.63	2261.91	1496.59	2165.46	2765.18	3200.93	2578.68	2391.86	2510.38
7.90_417.1216m/z	417.122	7.89883	4263.78	2877.06	6005.83	6611.06	3607.61	9229.4	3981.64	3791.79	1811.76	1607.02	1766.8	2152.13
24.04_533.3622n	551.396	24.0396	3479.34	2885.7	4362.93	4679.37	3603.04	5483.12	4627.72	4687.68	4042.79	2444.2	2340.35	2535.28
23.46_337.2737m/z	337.274	23.4554	2736.01	2559.71	3140.31	4877.67	4012.9	5458.31	4332.5	4823.1	4452.28	2537.3	2531.36	2848.57
18.00_364.3211m/z	364.321	18.001	4703.74	5724.17	4075.3	5006.24	4344.68	5376.16	4678.99	5286.98	5247.53	4310.71	4668.61	5622.5
20.93_363.1953m/z	363.195	20.927	3970.77	4536.06	3736.37	3605.86	4256.49	2745.17	5057.63	4656.02	5464.38	5908.2	5054.42	4845.89
18.32_782.5197n	805.509	18.3184	3811.13	4229.86	3709.99	4888.25	5013.86	4477.88	4112.93	4739.38	4826.4	4086.33	3936.87	4290
6.26_421.9862m/z	421.986	6.26435	3524.33	4485.56	2856.79	3709.33	4611.96	2590.62	3519.55	4744.55	6886.38	3024.33	2764.78	2858.18
4.15_341.2627m/z	341.263	4.15248	3360.72	4016.29	2985.21	4590.11	4861.18	4051.65	3353.86	6027.67	5735.42	3354.23	3154.96	3358.46
14.14_412.1969m/z	412.197	14.1392	2630.84	897.723	4583.19	3840.42	2938.43	4518.69	1377.18	2002.92	246.408	894.825	893.303	1005.82
5.46_310.1674m/z	310.167	5.4581	2775.52	3140.27	2642.05	2513.73	3140.59	1740.44	2008.72	2289.57	2562.59	3745.95	3007.33	2652.62
6.61_520.3693n	521.377	6.61222	4421.74	5404.83	3807.14	2415.14	2919.4	1770.19	4000.37	4237.97	4832.76	4392.7	4292.16	4739.55
6.63_534.7363m/z	534.736	6.62748	4317.73	5940.24	3055.02	3459.88	4558.02	2160.19	3600.56	4703.94	6477.97	3240.27	2964.11	3066.34
16.68_414.2045n	415.212	16.6801	4543.36	4421.41	5043.93	5378.91	4831.34	5613.14	4109.22	4532.95	4756.21	4070.85	4006.62	4453.87
6.47_498.3994m/z	498.399	6.47022	941.345	1017.09	944.049	6344.04	6066.12	6252.41	1528.64	3912.53	2336.91	1240.86	1221.22	1357.48
6.18_397.1596m/z	397.16	6.18048	3151.01	3608.65	2955.95	3569.58	4405.83	2525.4	3154.99	5230.95	6278.39	3139.35	2888.12	3005.59
5.53_680.4428m/z	680.443	5.53433	1609.3	1688.75	1663.95	848.703	751.516	896.451	2180.72	9555.82	2869.61	264.586	236.485	238.573
20.99_378.1831n	379.19	20.9918	5048.14	5510.16	5006.8	4218.94	4531.66	3660.46	4459.1	3922.46	4682.57	5449.47	5182.53	5577.2
19.38_294.2199n	295.227	19.3802	3396.17	3762.93	3312.42	5747.91	6426.13	4734.86	3375.66	3586.5	3417.42	3684.21	3677.08	4139.37
7.14_513.1530m/z	513.153	7.13927	3136.31	2594.26	3939.73	5538.81	3106.1	7648.88	3819.13	2965.21	1751.08	2207.33	2297.64	2681.26
18.11_389.2690m/z	389.269	18.1078	4323.23	4713.34	4293.38	5047.14	4209.71	5590.56	4060	4793.77	4419.45	4363.24	4139.08	4443.31
5.18_697.5219m/z	697.522	5.17598	3178.62	3629.37	2992.76	3734.07	4242.45	3008.17	3299.65	4236.98	6968.06	3688.96	3252.03	3230.25
20.43_303.1808m/z	303.181	20.4266	2181.18	2413.84	2130.28	4240	5385.73	2847.29	2591.35	6125.12	5786.32	2885.82	2625.5	2700.35
17.08_397.2010m/z	397.201	17.0804	3082.02	3130.28	3290.6	5452.6	5644.04	4943.54	3841.3	3375.03	2876.39	3769.04	3521.71	3723.96
6.62_532.9120m/z	532.912	6.62367	2509.86	2752.09	2476.79	5609.37	5720.77	5171.22	2627.36	4995.94	3878.4	2668.61	2473.48	2594.12
6.17_660.4938n	661.501	6.17287	3362.77	3791.8	3213.98	3838.89	4615.78	2838.37	3232.33	5051.05	6110.52	3397.3	3164.76	3336.23
23.81_231.1746m/z	231.175	23.8109	5254.6	6550.59	4396.49	2158.25	2859.15	1331.63	4114.86	3339.6	4957.37	7306.85	5883.83	5211.95
2.96_488.1696m/z	488.17	2.96412	1732.74	1579.63	2030.25	1931.14	2174.36	1575.43	2032.82	2069.01	3422.88	5896.37	3924.9	2454.48
24.04_559.8841m/z	559.884	24.0396	2090.38	1718.23	2636.72	1954.54	1491.33	2303.9	2041.02	2111.14	1709.5	1231.16	1135.07	1183.88
20.98_419.1622m/z	419.162	20.9842	4072.06	4975.24	3508.23	2965.28	3839.06	1918.76	4811.19	3835.6	5642.41	5644	4804.81	4579
5.94_519.3919m/z	519.392	5.93558	4964.08	5927.64	4414.18	3191.93	3820.52	2377.4	3728.7	4247.56	6276.77	4294.99	3733.62	3648.89
22.68_362.3031n	363.31	22.6758	2872.14	3253.98	2729.66	5026.67	4860.79	4899.72	3265.81	4319.17	3804.44	2910.78	2969.18	3406.63
24.04_738.0224m/z	738.022	24.0434	3288.65	2205.59	4645.76	4058.39	2849.48	5030.88	4905.78	4592.41	3557.8	1827.15	1812.62	2029.48
20.94_296.2351n	297.242	20.9422	2956.37	3128.95	3030.15	5324.28	6340.22	3998.2	2838.45	3723.14	3625.22	3373.71	3319.19	3688.39
2.19_310.1285m/z	310.129	2.19313	410.402	291.998	563.005	820.446	990.761	602.338	728.132	300.673	316.571	1232.03	821.602	516.058
17.14_597.3006m/z	597.301	17.1414	6659.11	4528.27	9344.87	763.667	593.205	889.644	538.942	447.172	278.01	3464.22	1899.46	577.187
24.75_779.5653m/z	779.565	24.7544	722.167	1162.81	341.701	2621.47	4537.45	552.783	5826.37	4325.46	3882.05	3399.43	2720.25	2388.33
5.48_405.8063m/z	405.806	5.48097	3464.07	4050.76	3166.05	3464.47	4065.86	2661.27	3316.78	4363.21	6347.74	3503.52	3109.17	3111.73
20.94_279.2319m/z	279.232	20.9384	3298.05	3550.62	3320.31	5326.71	6449.3	3893.84	2919.23	3649.15	3517.48	3659.04	3577.61	3952.9
9.06_389.2911m/z	389.291	9.06345	4195.2	5549	3191	3372.23	2797.47	3750.54	3972.01	4113.84	3481.15	4191.44	4622.31	5643.26
16.34_327.6177n	328.625	16.3361	2592.34	2683.98	2716.74	1548.73	1726.48	1280.76	2092.45	2039.62	1900.51	3534.99	2962.2	2767.56
19.25_480.2622n	481.27	19.2544	1777.92	1993.88	1710.11	4654.88	4882.35	4156.25	3503.32	3844.97	4296.66	2416.97	2351.86	2586.98
21.08_279.0945n	280.102	21.0795	3731.22	4343.68	3429.69	3106.33	3337.49	2694.23	4426.26	4245.53	5100.72	5199.27	4488.18	4350.06
11.83_275.4988m/z	275.499	11.8253	0	0	0	3197.31	5576.93	631.437	407.8	6888.25	6464.74	0	0	0
14.14_404.2108m/z	404.211	14.1392	3501.81	1166.91	6128.53	4106.67	3176.3	4797.82	1870.8	2535.57	210.56	1432.68	1419.87	1588.31
12.81_244.2635m/z	244.263	12.8069	2570.14	2923.45	2431.02	4627.97	5850.21	3136.14	2328.21	5581.17	5779.15	2970.04	2650.74	2669.82
19.77_580.2095m/z	580.209	19.7662	6541.39	7538.96	6088.94	2241.7	1473.56	2879.25	2412.57	2861.41	3067.08	4860.05	4371.01	4439.97
6.42_302.5649m/z	302.565	6.41685	3333.29	4056.35	2888.01	3589.39	4349.13	2620.55	3253.35	4549.65	5860.68	3236.13	3063.06	3281.01
16.34_406.6599n	407.667	16.3399	3351.91	3325.67	3657.49	2770.72	3095.58	2284.47	3395.22	3345.78	3114.99	4664.25	4088.86	4035.47
23.28_426.2629m/z	426.263	23.28	1817.72	2262.36	1524.56	4846.22	6197.14	3213	2737.5	3452.6	4651.08	2248.61	1933.04	1864.24
2.66_107.0754n	146.06	2.66297	8.56839	9.98818	7.86262	3.08466	1.13881	4.85081	6.20744	4.40626	5.94947	9.81896	6.82325	4.6986
19.88_390.2754n	413.229	19.8805	3745.79	4315.65	3488.09	3642.11	3864.8	3207.26	4406.32	4037.43	5060.18	5525.16	4477.97	4002.42
5.88_331.2541m/z	331.254	5.87838	3079.51	3475.24	2940.41	3502.34	4155.97	2644.7	3017.25	4921.53	5538.59	3196.58	2867.17	2903.79
18.32_266.3313n	267.339	18.3184	3519.72	3853.49	3479.25	4597.55	4624.61	4302.67	3750.71	4473.86	4137.21	3924.22	3757.94	4071.4
17.05_413.3485m/z	413.349	17.0499	3745.1	4384.1	3418.2	4731.66	5793.51	3394.18	3502.21	3772.54	4275.76	5331.78	5209.78	5752.86
2.40_252.0729m/z	252.073	2.39897	1822.58	1856.45	1940.59	1930.12	2653.64	1094.16	1691.01	1352.03	2579.08	5166.63	3747.81	2807.45
24.87_499.2740m/z	499.274	24.8687	1439.45	2174.5	824.353	2575.33	4652.6	348.039	5955.21	3595.26	3781.97	4312.6	3543.3	3226.34
24.22_360.2367m/z	360.237	24.2188	2155.27	2209.24	2280.91	2845.71	2862.37	2663.29	3041.55	3121	3091.45	2516.22	2559.57	2929.67
16.36_294.6646n	333.626	16.3627	3760.97	3886.67	3948.69	3791.72	4139.96	3222.61	4163.07	4432.19	4183.71	5152.29	4669.75	4783.35
23.44_746.5625m/z	746.563	23.4363	2788.09	3045.76	2762.76	4524.89	4483.95	4302.24	3515.27	4126.38	4082.7	3328.03	3270.29	3630.03
21.93_426.2638m/z	426.264	21.9277	1642.9	1962	1460.71	4815.67	5916.59	3434.22	2664.14	3403.01	4347.84	2224.52	1822.24	1652.59
15.59_199.6155n	238.58	15.5946	1863.45	1644.53	2237.67	2381.87	2847.33	1777.65	3057.99	3389.43	3405.09	3446.79	2972.62	2877.93
12.25_288.2536m/z	288.254	12.2455	2697.69	2813.29	2806.89	4277.5	5369	2936.82	2683.15	5233.28	5320.39	3631.85	3260.77	3305.96
19.71_412.2227n	430.257	19.7128	3847.04	4575.71	3438.96	3199.77	3177.01	3036.14	4541.28	3700.81	4977.08	5204.03	4373.56	4101.42
18.32_882.4464n	883.454	18.3184	3844.74	4284.91	3724.97	4033.02	4374.74	3456.37	3941.2	4423.41	4224.77	4601.96	4559.68	5099.48
6.72_572.7653m/z	572.765	6.72278	3885.21	5570.49	2523.71	2857.59	3851.32	1697.4	3225.25	4171.18	5799.22	2836.1	2620.73	2739.93
24.05_245.2265m/z	245.227	24.051	2541.93	2410.64	2885.05	4128.42	3441.67	4574.68	3758.76	4179.7	3570.96	2076.61	2007.82	2195.35
18.89_580.3456n	598.379	18.8912	3562.5	3863.42	3558.45	4548.87	3972.06	4860.7	3169.44	3705.54	3255.73	4045.42	3538.66	3483.65
5.88_327.7397n	366.716	5.87838	3659.43	4299.04	3324.77	2389.61	2751.59	1888.43	2066.2	3228.32	3644.23	3275.1	2684.16	2435.89
6.18_397.5049m/z	397.505	6.18048	2833	3251.8	2650.28	3202.59	3960.53	2258.09	2837.84	4675.83	5548.92	2838.42	2613.81	2722.88
16.39_230.5936m/z	230.594	16.3932	3478.9	3724.61	3523.11	2969.89	3064.65	2702.13	3361.69	3449.53	3244.18	4343.77	4109.14	4399.08
16.35_129.0705n	130.078	16.3475	2960.74	2899.6	3268.61	3824.47	4203.93	3222.22	4080.71	4322.9	3861.07	4624.73	4146.5	4197.61
18.44_331.1402m/z	331.14	18.4404	3527.87	3792.24	3557.49	4293.83	3526.74	4810.79	4025.7	4618.44	4182	3425.5	3425.59	3863
12.05_205.0859m/z	205.086	12.054	2659.63	2751.66	2789.23	4863.19	4760.19	4682.9	3293.41	3217.53	2510.72	2770.86	2696	2965.3
10.96_158.1541m/z	158.154	10.958	5037.29	5552.01	4942.35	2247.18	2286.66	2076.8	2764.54	2482.79	2393.99	5238.32	4368.45	4056.25
17.48_302.3059m/z	302.306	17.4778	14.4952	21.3639	8.83436	0	0	0	0	0	1.19071	9.57596	4.5007	0
21.09_513.2983m/z	513.298	21.0871	1716.27	1833.32	1742.25	4119.74	4084.38	3915.13	3152.43	3883.27	4322.89	2555.84	2377.61	2502.91
12.11_187.0755m/z	187.075	12.1112	3124.17	3363.89	3144.81	4696.83	3431.59	5688.47	4361.45	3346.58	2290.48	2399.76	2535.14	2994.17
18.47_356.3524m/z	356.352	18.4709	3638.28	3579.71	4000.05	3919.8	4055.17	3556.09	3590.05	4108.44	5097.11	4139.01	4045.89	4469.28
20.54_149.0233m/z	149.023	20.541	3111.18	3384.39	3097.24	4331.7	4321.11	4089.96	3364.84	4133.19	3768.61	3407.18	3231.33	3468
18.75_414.2044n	437.194	18.754	3326.05	3416.96	3512.32	4067.69	4608.99	3289.43	4084.74	2852.39	2284.89	2768.25	3072.37	3768.71
6.43_440.8249n	479.8	6.4283	3587.02	4460.37	3012.58	2162.85	2545.83	1653.89	2175.58	2914.38	3442.86	3097.74	2677.16	2598.34
17.78_338.2330m/z	338.233	17.7838	762.104	968.499	619.217	5671.84	5622.34	5390.94	1419.73	3710.8	2165.11	2129.42	1459.62	976.155
24.04_713.5046n	736.52	24.0434	2068.4	1605.45	2703.71	1903.82	1504.95	2191.79	2307.93	2287.08	1936.01	1172.1	1095.54	1158.83
2.28_102.0471n	120.081	2.28463	2406.07	2467.63	2545	2645.56	2450.84	2686.17	2336.65	1856.87	2730.24	4588.15	3616.18	3105.85
6.80_155.0472m/z	155.047	6.7952	2423.78	2769.32	2280.21	4060.79	4977.05	2907.97	2336.33	5354.33	4937.13	2816.02	2587.15	2688.55
6.17_780.5899n	819.554	6.17287	671.147	781.187	617.037	676.818	1066.55	247.66	599.247	1467.78	2366.24	569.368	576.918	658.117
18.41_573.3034m/z	573.303	18.4137	81.9505	27.4999	143.23	3063.05	1159.37	4788.3	3377.9	4161.34	5085.59	39.6295	40.0416	45.5653
18.87_426.2708n	427.278	18.8722	2530.75	2802.7	2469.69	4731.01	5321.07	3865.35	2907.71	3284.94	3124.26	3118.04	2859.04	2965.02
18.31_578.3222n	617.289	18.3108	3831.66	4146.3	3836.32	3741.82	3834.46	3431.21	3576.83	3778.53	3592.02	4305.68	4159.69	4544.73
9.91_640.1945n	641.202	9.90782	2839.58	2787.51	3128.29	5179.5	4256.57	5800.72	4011.57	3394.04	1182.73	1739.95	1951.44	2412.05
3.53_532.1944m/z	532.194	3.53302	2657.99	1979.47	3558.01	4398.54	3205.87	5334.98	3361.91	3574.46	2555.36	1989.95	2058.73	2390.33
18.44_917.4957n	935.484	18.4404	2589.51	2650.09	2744.73	2952.32	1547.99	4184.68	2662.16	3198.49	2918.27	1999.39	2012.57	2282.67
24.04_383.7455m/z	383.745	24.0396	2953.58	2688.78	3464.52	3915.99	3376.6	4227.26	3991.39	4179.73	3535.89	2568.15	2528.32	2811.26
6.18_549.4044m/z	549.404	6.18048	2868.27	3211.72	2763.85	3260.47	3864.72	2466.29	2809.68	4387.91	5177.54	2922.51	2721.89	2868.74
6.94_356.1381m/z	356.138	6.9439	2555.72	2627.01	2697.41	5026.03	6949.59	2809.69	2948.39	2170.19	1697.33	3411.4	3401.37	3825.57
5.99_387.1084m/z	387.108	5.99275	2644.65	2425	3084.69	4190.09	2728.62	5407.49	2702.08	3158.3	2064.3	1968.41	2216.67	2747.91
5.89_667.5057n	706.47	5.886	1111.5	1241.69	1073.93	772.181	1052.4	446.982	921.305	1658.95	2146.15	1092.93	932.53	891.175
16.34_308.1127n	326.147	16.3361	3319.7	3439.2	3476.85	3053.97	3254.28	2675.77	3371.06	3427.07	3187.67	4454.11	4071.77	4209.23
5.95_499.1235m/z	499.124	5.95083	2486.55	2768.29	2412.02	4639.44	2934.75	6073.87	4341.29	3718.4	2207.25	3456.61	3369.24	3711.99
5.71_678.4035n	696.437	5.71065	3003.21	3344.58	2912.09	427.821	425.693	405.027	2737.43	6275.35	3211.76	773.619	658.398	627.227
19.14_576.2721n	599.261	19.1428	2398.7	2849.52	2147.78	4021.19	6384.6	1423.54	1008.98	3511.13	4183.03	2983.8	2177.99	1650.23
16.34_306.1265n	329.116	16.3399	3568.17	3732.42	3701.27	2532.35	2731.91	2185.28	2901.81	2945.3	2763.17	4683.14	4039.07	3910.62
6.83_610.4598m/z	610.46	6.82952	3608.88	5151.9	2366.6	3598.63	4305.63	2682.01	3127.9	4067.65	4860.66	2692.06	2518.22	2665.85
24.76_516.4258m/z	516.426	24.7582	424.748	378.516	506.376	4932.95	4574.82	5003.73	1458.86	3041.82	2307.87	684.512	678.377	758.843
17.78_292.1692n	293.176	17.7799	1963.6	2361	1729.82	3705.27	4209.61	2985.09	2276.6	3222.08	2225.64	3854.81	2943.03	2406.95
17.55_337.2737m/z	337.274	17.5465	720.467	416.666	1084.31	2840.41	1029.79	4485.57	3246.67	4111.2	4609.59	386.661	404.926	474.883
18.10_615.3288n	633.313	18.1002	2173.24	2350.2	2177.38	2818.98	1903.5	3570.25	1940.58	2210.11	2000.26	1998.77	1979.99	2213.99
16.39_225.0835n	264.09	16.3932	2844.59	2951.93	2974.29	2652.92	2783.65	2367.66	3054.34	3088.28	2819.58	3797.78	3485.37	3617.9
20.93_744.4101n	783.387	20.9346	2409.77	3321.78	1698.58	1585.87	2555.5	523.855	3925.94	2153.86	5501.7	4049.32	3179.66	2715.91
6.10_384.2916m/z	384.292	6.10425	2669.25	3283.88	2277.05	2966.51	3561.04	2199.18	2734.48	3712.06	5358.52	2504.28	2252.55	2288.38
6.82_622.9695m/z	622.97	6.8219	2574.48	3036.74	2326.76	3092.36	3540.93	2463.66	2629.26	3943.72	5230.84	2411.24	2295.95	2473.76
22.75_352.2849m/z	352.285	22.753	2898.58	3567.25	2471.45	3654.17	4052.66	3042.82	3168.22	4286.66	4208.58	4046.78	4055.31	4581.55
19.55_1152.2530n	1153.26	19.5517	1522.06	1436.11	1734.85	1907.86	2603.29	1101.28	2376.07	3458.29	5939.14	1407.26	987.776	694.389
19.49_869.4930m/z	869.493	19.4869	5613.25	6259.69	5434.59	0	0	0	0	0	4.07357	1911.96	1020.97	260.324
22.79_300.2900m/z	300.29	22.7949	3673.58	4999.05	2654.24	3603.01	4373.88	2622.25	2749.88	3917.54	3608.59	4518.93	4726.37	5537.17
19.15_161.0975m/z	161.098	19.1467	3235.92	3734.67	3006.82	3577.28	4852.24	2093.93	1904.76	3549.78	3640.26	3816.75	3059.98	2693.85
6.18_388.2973m/z	388.297	6.18048	2728.35	3082.69	2601.38	3053.1	3582.24	2346.12	2634.68	4089.99	4811.28	2781.98	2557.85	2660.26
3.32_177.0547m/z	177.055	3.31577	1227.16	1202.39	1354.19	1796.72	1903.66	1585.12	1535.93	1924.8	2302.85	2443.65	2052.28	1922.91
5.46_566.6687m/z	566.669	5.4581	2613.15	3246.61	2197.45	2319.96	2858.1	1646.68	2317.93	4570.41	4622.46	2234.66	1992.13	2003.92
18.94_187.0760m/z	187.076	18.937	3274.5	4023.56	2798.31	4693.74	4654.4	4459.66	2228.8	2986.35	1271.08	2185.34	2133.34	2353.68
4.36_532.1953m/z	532.195	4.35832	2608.31	2804.5	2629.48	4266.53	4704.17	3580.36	3037.25	3567.96	3193.18	3574.66	3751.92	4408.15
20.01_606.3630n	624.395	20.0101	2488.37	2392.71	2791.39	3320.14	2299.83	4147.04	2657.46	2963.03	2657.88	2557.15	2195.61	2114.35
14.60_312.1089n	313.116	14.6014	2566.14	1623.45	3722.67	3569.46	2095.08	4835.92	2262.39	3313.57	348.05	950.443	1078.74	1344.74
16.36_432.1688n	433.176	16.3551	3505.71	3512.8	3790.76	3185.15	3255.57	2929.19	2938.8	2888.04	2431.45	4217.55	3729	3716.48
6.19_328.1216m/z	328.122	6.19193	2273.54	2249.6	2486.93	3078.42	2251.06	3726.46	2775.62	2688.23	3025.19	2565.16	2377.19	2492.69
17.35_349.1912n	372.18	17.352	1455.82	621.198	2411.76	3075.95	2792.01	3180.71	1556.56	4586.9	1996.25	3108.84	3233.89	3771.77
10.93_151.0388m/z	151.039	10.9314	3846.55	3460.79	4552.86	4924.26	4088.52	5473.15	3002.38	3884.12	1599.77	2638.82	2602.76	2898.96
18.31_313.6413n	314.649	18.3108	2666.12	3014.46	2539.94	3090.48	3067.04	2933.89	2755.48	3154.94	2966.84	2837.54	2748.14	3009.57
2.85_284.2068m/z	284.207	2.85357	1500.02	1541.64	1583.4	1115	1140.96	1024.09	2029.19	6890.97	2440.12	481.186	502.192	587.307
19.05_910.5859n	928.62	19.0475	3378.01	3790.27	3247.26	3319.95	3278.88	3167.62	2916.13	3188.25	3135.94	3875.89	3528.25	3631.02
20.10_402.3940m/z	402.394	20.0978	3101.55	3626.91	2834.64	4162.67	4497.43	3585.43	3009.54	2996.5	3580.6	2916.37	3039.69	3551.07
15.59_318.3003m/z	318.3	15.5907	1185.73	1278.36	1191.92	1843.88	2167.16	1413.18	1212.39	1803.66	2063.45	2614.27	2028.78	1702.29
18.77_557.4562m/z	557.456	18.7654	1612.13	1660.27	1698.35	5086.16	7243.73	2632.31	1333.65	1495.57	1325.39	2106.96	2003.39	2155.58
24.15_689.4318m/z	689.432	24.154	1892.33	1706.9	2235.46	2809.91	2668.14	2788.01	2742.35	2795.06	2957.78	2021.15	2031.42	2301.03
20.51_530.3337m/z	530.334	20.5067	2918.81	4266.4	1814.45	3807.37	4896.77	2496.17	2063.48	2130.77	1582.68	4214.99	4050.11	4402.27
16.34_191.4965m/z	191.496	16.3437	2333.02	2135.81	2724.65	3615.58	3877	3143.55	3589.07	3884.75	3717.7	3780.35	3451.06	3562.32
6.61_555.4440m/z	555.444	6.61222	737.415	772.373	763.908	4815.57	4742.95	4607.68	1127.81	3352.04	1723.11	936.686	888.327	953.372
6.42_548.4177m/z	548.418	6.42067	2711.75	3245.18	2404.3	2929.86	3500.61	2188.45	2649.04	3888.63	4619.72	2531.38	2434.3	2647.98
6.82_610.1257m/z	610.126	6.81807	3833.5	5654.96	2331.49	2412.43	3205.63	1478.7	2979.18	3473.64	4664.93	2693.48	2409.44	2432.99
24.05_810.4832n	811.49	24.0472	3420.27	2916.44	4209.12	2343.53	1943.36	2607.18	3372.09	2926.36	2138.53	2508.36	2364.76	2523.04
16.35_413.1942m/z	413.194	16.3513	3045.09	3014.15	3329.79	4358.32	4810.43	3652.34	3461.93	2892.74	2245.99	3281.62	3049.08	3205.78
19.80_583.2184m/z	583.218	19.7967	3384.33	3597.22	3453.47	2073.97	1233.3	2793.82	2287.85	2633.15	2846.8	3041.58	3049.13	3445.93
19.58_394.3427m/z	394.343	19.5784	2826.69	3801.34	2087.59	3633.02	5179.48	1874.93	1758.8	1629.61	1500.97	4584.58	4148.84	4242.73
12.41_956.4997n	974.533	12.4094	2570.26	2440.61	2914.11	2895	2849.18	2772.18	2116.49	2352.38	2472.39	3319.32	2881.84	2812.25
19.50_470.3248n	488.358	19.4983	3391.96	3755.49	3311.1	3480.56	3554.96	3203.41	3271.17	3544.92	3313.59	3840.04	3608.14	3836.85
13.79_637.2074m/z	637.207	13.7923	2004.79	1923.7	2252.95	4277.14	3165.08	5140.04	2844.88	2426.62	696.943	1313.56	1471.98	1818.32
6.64_801.6004m/z	801.6	6.6351	3708.94	5161.07	2565.89	2125.63	2813.57	1313.87	2845.61	3289.73	4790.37	2666.45	2446.63	2539.15
19.83_379.1934m/z	379.193	19.831	2597.19	2815.64	2595.18	3558.4	3324.36	3585.16	3645.72	3430.76	3848.92	3277.85	3187.43	3503.91
18.31_552.3098m/z	552.31	18.3146	1942.64	2157.45	1889.71	2783.62	2831.76	2573.34	2368.68	2801.17	2697.37	2279.29	2290.53	2594.17
20.67_760.3980n	778.432	20.6744	1569.03	1923.33	1345.49	1867.78	2520.26	1106.49	3774.91	2603.55	4469.26	3706.51	3141.95	2978.5
16.35_192.0429m/z	192.043	16.3475	2107.3	1870.15	2520.07	3400.05	3694.59	2907.46	3566.78	3724.14	3480.15	3831.57	3360.05	3317.47
23.00_655.3165m/z	655.316	23.0046	3449.17	3104.65	4081.11	1883.76	1800.8	1857	1430.95	1449.93	4447.82	3192.04	2764.39	2689.64
4.91_435.3327m/z	435.333	4.912	2225.99	2734.01	1903.46	3413.68	3795.17	2833.34	2123.67	4413.86	4224.23	2154.08	1992.73	2085.78
17.39_337.2708n	355.287	17.3863	2760.97	2630.62	3121.39	2754.07	1886.28	3461.44	3260.97	3261.48	3841.44	2710.89	2538.18	2689.5
14.67_298.2745m/z	298.274	14.6672	2045.33	2373.54	1887.57	2497.89	3585.14	1265.14	1527.34	1658.81	2043.12	4363.68	3345.61	2754.64
5.72_923.6896m/z	923.69	5.71827	1754.38	1923.31	1731.64	2318.33	2668.35	1833.26	2484.13	2924.46	5252.11	1559.05	1488.03	1606.97
20.54_307.1194m/z	307.119	20.541	2425.61	2604.46	2448.89	3258.76	3304.18	3023.51	2843.63	3273.92	3058.84	2852.38	2769.07	3039.26
17.39_678.3822n	696.416	17.3863	1465.71	749.353	2304.22	2599.44	681.452	4366	2936.34	3111.76	4541.74	690.874	648.21	688.295
16.34_406.1590n	407.166	16.3399	3039.46	3007.86	3324.34	2826.71	3001.76	2487	3222.83	3073.44	2605.78	4003.02	3558.96	3569.24
18.44_624.3287m/z	624.329	18.4366	3030.63	3111.16	3202.66	3619.83	2462.31	4566.49	3093.62	3461.09	3225.73	2589.8	2589.38	2919.52
14.61_400.6813m/z	400.681	14.6053	2799.27	1563.42	4268.39	3324.23	1732.93	4721.9	2297.7	3173.74	241.115	993.42	1164.95	1485.2
16.42_256.1038m/z	256.104	16.4161	2791.97	2988.22	2828.38	2270.45	2305.4	2103.23	2757.51	2656.23	2559.07	3522.86	3324.91	3551.42
6.16_676.2378m/z	676.238	6.15762	537.194	344.925	774.229	1301.16	1082.29	1444.24	705.935	463.094	308.893	931.095	703.262	565.206
2.30_175.1193m/z	175.119	2.29605	2387.41	2742.1	2231.68	2007.54	1803.31	2094.81	2148.86	2289.66	2910.97	2380.27	2382.93	2689.79
6.18_396.9041m/z	396.904	6.18048	2388.5	2731.18	2244.86	2660.85	3260.64	1906.05	2363.34	3727.59	4304.4	2412.21	2220.19	2311.59
23.46_263.2372m/z	263.237	23.4554	2064.34	1961.16	2339.54	3299.22	2770.07	3636.18	2926.51	3237.1	2915.37	1877.29	1834.04	2024.92
2.60_186.9565m/z	186.956	2.60197	4971.12	5841.55	4514.95	1158.51	1011.99	1237.54	1179.7	1054.94	1052.44	4080.11	3039.36	2386.61
18.50_458.2534m/z	458.253	18.4976	856.633	582.357	1202.29	4669.39	3852.63	5214.15	1827.93	1983.76	1081.48	366.349	500.525	698.598
5.92_346.2626m/z	346.263	5.92413	2406.24	2911.78	2101.21	2483.8	3014.48	1808.42	2411.17	3242.04	4631.66	2131.49	1928.94	1972.63
18.10_330.1400m/z	330.14	18.1002	2465.51	2755.3	2381.19	3519.2	3107.07	3726.32	2560.8	3128.23	2812.43	2525.34	2458.47	2705.44
8.12_386.1004n	387.108	8.12472	1442.72	1677.87	1327.8	2107.76	1792.7	2300.03	1493.31	2041.37	1565.7	2400.82	2290.65	2472.91
21.08_401.2070n	419.241	21.0757	2456.79	2803.86	2314.45	1920.45	2002.15	1726.87	2929.58	2812.69	3193.82	3390.33	2937.19	2859.01
22.41_429.3202m/z	429.32	22.4128	2755.19	2896.46	2843.52	3293.98	2701.42	3694.65	2945.63	3343.48	2856.07	2746.09	2548.24	2675.7
24.04_727.5265n	728.534	24.0396	2395.77	1955.58	3035.6	2860.72	2229.47	3325.32	3560.78	3243.52	3091.17	1700.73	1580.18	1661.35
6.94_247.0945m/z	247.095	6.9439	2506.28	2662.06	2559.37	2872.91	3737.13	1841.33	2845.96	2130.45	2076.5	3109.43	3128.32	3546.57
18.87_603.3353m/z	603.335	18.8722	1502.9	1625.92	1505.13	2411.08	2445.87	2235.84	1454.79	1777.7	1603.2	1837.43	1709.96	1800.78
7.66_441.1695m/z	441.17	7.65867	1432.42	1325.91	1658.29	2165.7	1888.97	2316.26	2009.38	2099.13	2352.45	2929.49	2365.28	2103.01
4.91_227.1755m/z	227.176	4.912	2351.06	2763.38	2134.66	3079.93	3244.81	2735.64	2407.53	3861.97	3792.79	2534.76	2413.22	2599.75
17.20_602.3298n	620.364	17.1957	2061.24	2123.7	2170.56	2959.54	1869.82	3876.86	2200.02	2499.15	2237.76	1586.95	1623.9	1868.17
16.55_564.3287n	603.293	16.5534	801.04	1088.65	580.186	4708.36	7537.36	1605.09	1027.1	4138.22	1538.85	2144.59	1323.8	672
17.36_742.2622n	760.296	17.3558	1847.19	1083.64	2764.68	2315.35	1244.52	3251.31	2487.27	1645.71	347.281	1439.39	1473.47	1695.64
6.42_444.8392m/z	444.839	6.42448	2450.13	2911.28	2193.15	2644.54	3094.51	2040.52	2400.66	3500.43	4124.21	2374.68	2235.22	2381.1
6.68_218.2119m/z	218.212	6.68467	2548.51	2470.48	2838.91	3112.42	3329.04	2714.49	2505.35	3450.26	3866.99	3451.34	3279.13	3525.54
21.17_431.2093n	449.243	21.1671	2999.93	3485.12	2764.73	2729.62	2953.44	2346.79	2756.94	2918.74	3255.2	3565.96	3066.64	2958.81
19.76_489.1703m/z	489.17	19.7624	4461.12	5083.02	4210.98	2036.03	1324.51	2628.95	2157.54	2638.15	2774.6	3474.13	3289.68	3525.19
20.25_480.2626n	481.27	20.2475	831.77	950.927	781.928	3311.81	3492.88	2937.82	2189.67	2574.49	3454.2	1350.37	1276.61	1365.83
15.58_238.0745n	256.104	15.5793	2420.74	2246.07	2797.13	2576.51	2987.31	2015.62	3193.16	3337.32	3404.21	3935.06	3539.61	3596.01
22.23_768.1687n	769.176	22.2298	1736.98	1652.46	1966.24	2403.94	2781.09	1886.76	2526.77	2894.49	4491.49	1988.82	1828.58	1901.77
16.35_161.0592m/z	161.059	16.3475	2595.3	2629.74	2777.13	3034.21	3181.8	2709.87	3211.18	3417.06	3139.04	3807.45	3386.91	3398.75
6.24_385.1428m/z	385.143	6.23767	1991.27	1784.63	2363.86	2764.56	2473.4	2894.68	2648.28	2272.06	2210.35	1953.52	1868.63	2022.29
15.56_287.0836n	305.13	15.5564	1512.92	1244.21	1907.7	1535.71	1944.28	1037.69	2311.18	2267.5	2485.47	3087.75	2597.46	2438.75
24.07_251.1230n	269.174	24.0739	3787.11	3863.65	4026.16	2291.26	2180.71	2268.35	2888.67	2828.68	2462.89	3351.95	3064.76	3168.81
20.25_363.1955m/z	363.195	20.2475	2192.67	2635.19	1932.88	2187.61	2578.61	1669.18	3295.89	2785.91	3694.71	3799.85	3290.85	3201.96
6.97_364.6257m/z	364.626	6.96677	1064.82	1128.8	1089.58	2356.33	3335.69	1239.7	1084.85	888.77	692.45	1278.68	1185.13	1242.88
24.04_865.4306m/z	865.431	24.0434	1681.54	1357.66	2145.55	1101.67	966.961	1172.2	2371.66	1834.04	1280.19	1519.85	1589.6	1862.27
5.47_571.4283n	572.436	5.46572	3145.29	3856.97	2695.72	1226.89	1509.2	873.103	2365.52	2590.07	3199.59	2883.76	2566.2	2576.23
21.06_231.5845n	254.593	21.0604	2311.75	2765.08	2051.08	1636.02	1855.15	1321.58	2894.37	2545.96	3323.06	3500.4	2950.61	2777.5
24.04_343.7809n	382.745	24.0396	1706.64	1570.55	1984.95	1807.78	1536.39	1973.86	1730.97	1858.33	1601.02	1254.21	1192.16	1282.3
20.50_395.1838m/z	395.184	20.4952	2348.31	2544.47	2347.84	3450.83	3699.82	3000.83	2966.79	2653.08	2611.07	3065.02	2941.56	3193.62
5.88_350.7387n	351.746	5.87838	1552.93	1755.52	1479.75	1151.82	1338.15	898.402	1290.2	1704.14	1921.31	1585.55	1419.52	1434.71
18.84_481.2701m/z	481.27	18.8417	1237.59	1286.44	1291.88	3343.43	3517.78	2974.31	2326	2470.6	2982.51	1551.27	1476.98	1591.23
7.46_604.1223m/z	604.122	7.4633	2236.77	2693.14	1966.79	2435.58	2913.22	1816.06	2262.12	3386.81	3987.69	2036.38	1962.17	2138.46
18.23_334.2015m/z	334.201	18.2346	1230.36	1331.14	1232.11	4073.14	5576.5	2332.5	1003.75	2877.55	2779.33	1533.29	1277.78	1185.39
3.61_126.0446n	144.08	3.60642	115.493	103.562	137.048	96.4788	120.396	66.9411	89.7484	84.5096	83.4804	144.382	138.39	150.064
22.05_406.3286n	429.319	22.0458	1927.32	2011	2004.24	3424.4	3425.68	3223.64	2237.75	2650.71	2206.39	2413.38	2303.07	2486.77
6.42_434.3254n	435.333	6.42448	2312.28	2801.86	2015.39	2473.24	2982.16	1820.25	2252.73	3312.28	3997.34	2187.59	2135.9	2356.89
11.73_343.2955m/z	343.296	11.7338	2618.71	2898.19	2557.46	3126.06	3095.97	2974.05	2763.85	3006.73	2894.61	3055.02	3094.1	3528.18
21.08_246.1023n	269.117	21.0795	2142.33	2469.52	1993.68	1917.26	2189.47	1533.36	3037.84	2789.67	3667.14	3415.06	2923.21	2804.55
19.88_444.3089n	445.316	19.8843	1724.03	1823.7	1768.03	3529.86	3819.78	3034.33	1684.02	1883.32	919.72	1792.33	2199.16	2886.72
5.31_362.1710m/z	362.171	5.30942	6.42358	5.58658	7.79588	11.8428	8.77278	14.223	2.4619	6.63477	5.48638	3.07464	11.1673	20.6856
6.80_533.1655m/z	533.166	6.79902	1432.22	1213.41	1770.37	2204.14	2208.85	2071.04	1657.92	1538.62	1440.13	2124.84	2017.8	2168.34
16.13_328.2849m/z	328.285	16.1292	2311.98	2738.31	2078.31	1642.21	2097.28	1091.47	1423.37	1727.14	2381.11	5314.41	3419.6	1961.33
3.60_194.1071n	217.096	3.6026	112.379	125.379	108.744	26.9807	42.9384	9.45144	87.946	28.3744	71.8889	143.461	135.858	145.599
13.16_274.4430m/z	274.443	13.1585	0	0	0	0	0	0	0	0	0	0	0	0
20.47_192.1101m/z	192.11	20.4686	1977.51	2317.13	1802.69	2846.15	3265.01	2261.48	2959.97	2897.25	3518.38	2890.91	2606.8	2655.46
13.17_205.0857m/z	205.086	13.1738	2032.41	2268.84	1965.34	3466.74	3796.65	2934.89	2349.89	2257.09	2094.21	2572.11	2462.24	2666.71
14.14_316.1398m/z	316.14	14.1392	1719.99	863.941	2719.37	2559.84	2072.09	2898.47	1117.8	1574.54	305.417	907.485	869.634	942.801
15.58_400.6810m/z	400.681	15.5793	1211.11	841.962	1681.19	1145.54	1576.34	648.01	2296.04	2263.31	2457.79	3309.14	2658.51	2347.26
6.42_453.7262m/z	453.726	6.42067	1985.04	2528.61	1606.89	1803.82	2471.49	1031.08	1929.54	3308.49	4098.6	1693.2	1675.11	1870.87
21.07_813.4361n	831.461	21.0719	1012.9	1180.26	929.944	856.192	1078.31	584.203	2028.49	1577.8	2633.03	1975.11	1670.85	1579.88
7.46_604.4564m/z	604.456	7.4633	2114.1	2543.19	1861.18	2358.8	2817.28	1762.92	2136.34	3271.83	3870.48	1921.82	1878.93	2075.91
16.40_526.1619m/z	526.162	16.3971	3226.78	3530.46	3191.99	2676.6	2781.43	2415.84	2571.44	2854.98	2638.89	3584.93	3219.65	3265.38
15.58_333.6227n	334.63	15.5755	805.983	584.301	1094.83	974.932	1323.68	569.393	1608.7	1666.83	1880.35	2061.73	1657.68	1465.25
4.45_502.1836n	503.191	4.44982	1926.07	2011.07	2001.57	2989.66	2198.26	3606.9	2758.15	2361.68	2449.71	1995.12	1985.83	2230.05
6.96_213.1077n	252.072	6.96295	1438.36	1572.62	1423.97	2168.58	2582.53	1628.31	1401.22	1296.57	1144.53	1544.52	1467.64	1578.12
18.43_569.3085n	587.342	18.4328	2086	2138.94	2206.89	3120.96	2173.45	3886.68	2560.71	3105.8	2966.34	1793.52	1793.25	2021.91
6.93_392.6592n	415.648	6.93245	2581.1	3525.54	1851.75	2311.2	2929.78	1557.99	2350.31	3281.51	3572.35	2227.99	2135	2314.55
3.12_117.0584n	118.066	3.12135	2786.57	2674.43	3130.93	2678.48	2375.79	2825.13	2729.73	2830.2	2972.74	2869.34	2775.8	3036.61
20.84_199.6152n	238.58	20.8355	2324.38	2844.36	1998.09	1912.77	2345.65	1368.47	2617.72	2333.31	2829.69	3312.99	2905.74	2869.45
18.31_543.7639n	561.798	18.3146	761.175	838.033	747.749	1396.07	1454.51	1256.31	1058.76	1326.07	1317.48	931.657	931.929	1051.17
18.50_412.1893n	435.178	18.4976	2427.23	2097.43	2959.31	3283.98	3139.6	3237.06	3604.61	2343.06	1610.95	1698.21	1938.38	2426
16.36_296.6350n	297.642	16.3551	1719.47	1777.85	1804.39	1504.35	1659.97	1261.09	1788.7	1812	1634.77	2322.66	2111.37	2169.62
18.06_387.2740m/z	387.274	18.0621	2352.17	2400.04	2500.32	3098.74	2414.27	3602.7	2640.22	2925.52	2821.96	2194.42	2072.37	2214.89
15.46_517.1860m/z	517.186	15.4611	1782.75	1557.9	2156.16	3430.46	2422.78	4238.32	2561.59	2207.86	1247.53	1687.14	1785.55	2111.89
16.30_336.0313m/z	336.031	16.3017	4143.74	4822.81	3809.99	1618.22	1656.5	1485.67	1648.58	1801.28	1691.61	3845.17	3118.66	2790.29
19.12_298.3471m/z	298.347	19.1162	1190.8	1212.4	1268.43	3046.13	3010.09	2904.71	2320.97	2907.55	2769.86	1618.65	1811.21	2235
4.96_461.0405n	484.069	4.96155	18.2258	12.9869	24.9836	31.6891	21.7153	39.8169	15.8172	15.8928	5.40234	9.79479	17.6836	27.8298
8.91_490.1628n	491.17	8.91478	2000.54	1809.66	2358.13	3375.5	2647.76	3906.61	2681.37	2377.64	1301.68	1646.66	1746.72	2069.76
16.35_116.0630n	117.07	16.3475	2105.75	2087.32	2299.66	2739.8	3006.21	2313.8	2800.17	3029.28	2687.06	3262.59	2881.03	2867.27
14.61_304.1225n	305.13	14.6091	2061.61	1453.21	2841.81	2593.49	1676.33	3359.57	1812.27	2383.19	385.225	1022.4	1132.16	1386.45
24.05_533.8638n	551.898	24.0472	1994.94	1593.67	2562.46	2713.83	2064.54	3205.04	2716.29	2722.85	2344.26	1342.55	1305.36	1434.8
5.88_436.3195m/z	436.319	5.8822	2020.94	2263.42	1946.86	2374.84	2801.02	1810.32	2010.95	3275.8	3657.27	2053.92	1879.12	1944.2
14.60_238.0743n	256.104	14.6014	3087.16	2677.57	3754.03	3448.07	2836.17	3859.12	3032.55	3599.23	1166.31	2273.45	2406.09	2845.88
16.34_289.6026n	312.618	16.3361	2098.6	2160.08	2212.01	1823.36	1996.92	1543.59	2193.85	2217.61	2038.76	2867.64	2546.32	2550.05
7.12_349.0557m/z	349.056	7.1202	2306.53	2180.94	2624.32	2627.75	1573.38	3529.05	3089.22	1635.79	720.176	1975.79	2108.97	2511.37
24.04_780.4670n	803.456	24.0434	2643.53	2302.62	3204.75	950.972	761.679	1084.87	1981.89	1527.57	1158.72	1840.62	1655.08	1680.82
5.88_679.9810m/z	679.981	5.8822	2536.12	2877.86	2405.72	1494.35	2040.48	861.166	1870.15	3144.66	3834.62	2375.87	2077.04	2043.37
21.34_192.1103m/z	192.11	21.3435	2640.05	3070.13	2429.98	2205.58	2478.98	1803.69	2991.86	2815.07	3035.79	3774.76	3396.52	3451.89
16.97_337.2733m/z	337.273	16.966	1988.46	1396.41	2746.23	2204.26	1023.61	3256.5	2627.77	2760.79	3264.74	982.236	1074.96	1304.92
22.12_276.2092n	277.216	22.1221	1834.2	1764.48	2056.77	3277.98	2833.8	3531.21	2184.8	2593.99	2328.29	1737.59	1920.79	2349.19
20.92_778.4314m/z	778.431	20.9155	2026.87	2760.2	1462.44	1125.79	1706.32	479.686	2923.27	1758.48	4136.69	3271.19	2489.17	2024.91
17.98_496.3396m/z	496.34	17.9782	1835.01	1482.5	2340.44	1966.41	1096.17	2722.11	2248.18	2016.49	2414.11	1509.19	1400.52	1470.63
7.72_411.1913m/z	411.191	7.71587	1615.96	1781.16	1585.44	3656.91	4899.45	2201.35	1607.35	1697.26	1408.53	1772.51	1975.27	2430.19
6.42_454.0620m/z	454.062	6.42067	1935.52	2433.6	1598.74	1811.64	2401.96	1115.79	1890.15	3132.41	3772.06	1706.73	1674.77	1856.62
18.11_849.5712m/z	849.571	18.1078	1986.26	2142.26	1995.78	3238.63	2005.51	4283.09	2039.35	2525.2	2308.77	1775.15	1839.55	2138.79
20.95_793.4315m/z	793.432	20.9537	1392.16	1720.79	1179.54	1142.39	1447.01	771.215	2887.92	2079.21	3799.46	3070.74	2360.22	1951.01
17.49_323.1282m/z	323.128	17.4931	2024.15	1798.91	2418.06	3142.68	2278.06	3824.23	2309.72	1696.17	693.055	1480.92	1496.91	1703.99
21.37_703.4796n	704.487	21.3701	1675.5	2158.92	1331.7	2766.99	3379.98	1992.82	2385.92	3103.86	3195.87	2419.36	2780.08	3495.71
21.08_629.3124n	647.305	21.0833	90.5432	127.937	60.6949	130.919	181.567	72.6453	601.356	316.734	1057.55	527.438	352.206	221.936
2.26_148.0521n	166.086	2.26175	1453.81	1480.92	1547.84	2011.67	1868.65	2037.51	1612.85	1316.34	1910.1	2828.11	2274.69	2011.66
18.31_678.2884m/z	678.288	18.3108	3526.5	4098.12	3248.76	2126.93	2135.86	1994.1	1866.07	2065.11	1958.39	3208.14	2826.98	2806.7
13.60_625.2073m/z	625.207	13.6045	1633.2	1305.02	2097.49	3521.29	2472.6	4364.86	2458.24	2579.17	629.593	1207.88	1368.55	1703.94
2.85_238.1416n	239.149	2.85357	2008.96	2184.87	2000.46	873.811	909.205	787.516	2091.68	4284.18	2174.16	832.147	814.051	899.877
19.26_401.2578n	440.243	19.2582	2054	2380.09	1899.07	3093.43	3046.24	2960.43	2613.15	2550.64	2623.18	2444.8	2267.63	2379.94
15.27_428.1110n	429.118	15.2743	2047.84	1734.81	2531.52	1388.22	1650.54	1045.02	2654.34	2146.61	3696.15	1686.83	1511.75	1529.65
7.21_736.0534m/z	736.053	7.2117	2220.41	2746.96	1878.89	2204.22	2627.32	1652.71	2031.73	2986.95	3449.12	1884.15	1803.72	1953.55
17.25_200.2013m/z	200.201	17.2453	2088.59	2641.56	1709.66	1964.1	2144.26	1669.52	2361.62	3636.4	2456.87	2451.85	2043.75	1896.56
6.91_648.1544m/z	648.154	6.90577	2583.1	3895.41	1486.04	1667.07	2271.4	965.639	2054.24	2717.56	3670.59	1879.93	1731.8	1804.76
3.12_141.0580n	159.092	3.12135	704.405	663.985	803.525	2614.25	2326.84	2749.37	2542.49	2720.05	2906.97	915.683	1487.65	2249.53
20.80_279.2320m/z	279.232	20.8012	2087.84	2216.36	2133.31	3169.83	3694.55	2460.47	1986.58	2471.22	2385.43	2449.27	2324.58	2496.65
18.12_359.1823n	377.166	18.1154	1938.88	2095.13	1944.21	2923.11	2512.34	3163.59	2245.96	2588.29	2374.54	2058.74	2030.4	2261.27
6.90_647.8199m/z	647.82	6.90193	2543.58	3875.55	1423.58	1628.07	2221.64	939.661	2002.44	2677.56	3702	1781.44	1646.9	1722.6
15.58_391.6847n	392.692	15.5793	294.402	172.533	440.805	347.331	508.499	165.931	645.784	635.442	737.169	955.936	724.103	584.708
6.18_811.5917m/z	811.592	6.17668	1802.08	1946.88	1807.46	1482.44	2010.61	867.92	1904.06	2656.9	3776.89	1790.54	1881.77	2213.23
7.54_641.8168m/z	641.817	7.53573	1853.3	2265.48	1595.57	2032.94	2500.41	1447.05	1940.64	2949.19	3443.88	1679.68	1641.94	1813.82
18.44_918.0001n	935.986	18.4366	1702.38	1751.8	1794.82	1872.65	962.583	2673.63	1744.43	2071.52	1889.63	1284.58	1303.78	1489.41
6.31_648.3929n	666.427	6.3063	3271.25	3657.43	3157.67	1335.78	1380.89	1212.87	2393.37	1636.41	1626.56	3371.29	2822.05	2633.07
2.92_331.1107n	349.139	2.92218	518.224	384.211	695.423	953.901	1143.03	709.201	774.213	371.266	317.558	967.299	760.499	650.784
21.36_225.1258n	264.09	21.3587	2097.13	2443.48	1925.54	2378.4	2635.98	1982.27	2622.02	2662.13	2930.33	3070.24	2831.63	2954.51
6.46_692.4195n	710.451	6.4588	2808.14	3056.99	2793.29	2383.92	2409.51	2219.46	2628.53	2416.12	2476.82	3042.59	2789.68	2892.91
6.63_802.1021m/z	802.102	6.6313	2759.97	3769.62	1980.31	1598.44	2119.13	984.64	2149.15	2451.64	3583.99	2028.18	1859.96	1929.19
19.28_317.2246n	335.258	19.2849	2317.17	2447.37	2380.08	2691.67	2111.71	3114.83	2403.91	2723.28	2451.42	2349.95	2148.93	2222.24
5.88_340.5905m/z	340.591	5.87838	1524.22	1750	1425.46	1714.92	2305.31	1024.64	1574.29	3025.2	3570.72	1484.57	1314.47	1312.18
15.52_268.2637m/z	268.264	15.5221	2932.53	3221.11	2888.32	2145.39	2170.95	1994.86	2034.45	2192.27	2101.09	3115.82	2775.66	2789.83
24.05_243.1429m/z	243.143	24.051	2030.45	2108.54	2121.57	2695.88	2535.51	2699.21	2367.26	2597.63	2438.31	2036.78	1996.68	2211.49
17.85_324.2090n	325.216	17.8524	2257.81	2785.65	1918.12	2505.45	2986.26	1878.7	2365.08	2515.42	3131.95	3469.49	3265.1	3477.54
5.46_302.6908m/z	302.691	5.4581	1284.62	1550.7	1125.59	705.801	850.62	519.868	1073.82	1515.66	1622.53	1282.75	1170.23	1207.1
6.17_820.0552m/z	820.055	6.17287	300.208	360.946	264.487	302.412	470.904	116.304	242.623	673.388	1116.03	243.8	239.464	265.699
24.06_844.4067n	883.416	24.0587	1584.99	1242.2	2059.85	1019.73	779.523	1200.54	2092.61	1645.15	1178.25	1203.19	1328.62	1623.67
6.62_500.8801m/z	500.88	6.62367	2162.14	2699.27	1805.19	2237.87	2592.77	1752.62	2060.73	2923.66	3138.82	2013.78	1917	2064.94
7.54_642.1511m/z	642.151	7.53955	1860.36	2250.83	1624.92	2048.06	2437.58	1539.23	1920.09	2867.37	3334.27	1648.57	1632.12	1824.03
14.60_246.0720n	264.09	14.6014	2580.72	2191.88	3184.62	3421.33	2765.34	3878.01	2635.62	3494.51	1191.45	1718.69	1823.08	2160.21
7.39_566.7617m/z	566.762	7.39468	1909.86	2298.83	1680.05	2058.29	2512.49	1484.19	1837.18	2870.9	3398.42	1768.68	1669.91	1784.32
16.95_579.2876n	597.303	16.9546	1698.91	1148.17	2391.22	2034.86	699.759	3251.42	2384.25	2585.46	3127.28	727.998	832.353	1042.97
19.88_245.2267m/z	245.227	19.8805	3497.43	3833.52	3452.8	2160.94	1522.45	2673.56	2097.2	2610.57	2734.23	2914.36	2822.29	3090.51
7.70_187.0396m/z	187.04	7.6968	0	0	0	0.010633	0.0206466	0	203.038	0	0	8.68723	1270.97	2695.5
18.99_491.2771m/z	491.277	18.9865	78.377	13.8648	149.421	1712.99	773.944	2552.26	2394.18	2121.86	2390.42	22.1384	395.39	819.116
6.62_510.1148m/z	510.115	6.61985	1939.3	2644.41	1395.8	1506.21	2021.73	902.96	1850.63	2867.31	3311.31	1469.23	1496.15	1714.08
15.45_728.2472n	746.281	15.4535	1253.89	911.063	1701.2	1662.99	1083.92	2145.19	1533.09	1213.8	443.76	1267.41	1377.3	1663.03
6.97_448.2101n	471.197	6.96677	2060.11	2064.09	2227.81	2457.85	2776.65	1995.88	1914.57	1511.98	1059.11	2341.76	2307.45	2567.71
3.10_170.0601m/z	170.06	3.10228	2535.7	2432.11	2850.6	2420.36	2123.1	2576.63	2453.81	2502.33	2741.65	2548.92	2492.83	2754.98
23.79_478.2355n	496.269	23.788	2201.35	2920.84	1665.32	2284.6	3463.67	972.452	1126.96	1967.26	2761.44	2531.3	1841.64	1387.07
20.85_260.0932m/z	260.093	20.8508	1602.19	1895.88	1442.02	1687.81	2076.56	1200.73	2387.08	2098.3	2626.33	2504.73	2243.65	2268.98
6.90_486.3677m/z	486.368	6.90193	2988.64	4105.67	2120.67	2575.63	3540.85	1460.36	1976.59	2676.44	3270.39	3371.43	2731.99	2441.32
4.26_694.2484m/z	694.248	4.25922	824.768	721.773	996.495	1661.41	1251.5	1974.55	1309.72	893.047	915.109	993.236	915.003	953.58
5.49_810.6059m/z	810.606	5.4886	2908.94	3321.16	2739.14	1524.49	1742.67	1217.5	2349.3	2084.01	3478.98	2918.11	2547.84	2502.82
19.28_279.1701n	318.14	19.2772	2165.91	2317.61	2194.69	2201.35	1708.09	2566.37	2271.5	2498.35	2190.37	2229.96	2029.73	2088.63
9.44_295.2270m/z	295.227	9.44178	1636.32	1526.79	1882.2	2694.99	2809.13	2423.87	1556.85	1676.8	1621.63	2315.93	1905.8	1738.95
13.82_290.2698m/z	290.27	13.819	0.392326	0.817345	0	0	0	0	0	0	10.7482	3.32784	1.56409	0
16.58_207.1002m/z	207.1	16.58	2021.53	2067.29	2144.24	2581.01	3252.18	1759.48	2233.31	1931.27	1893.32	2704.15	2451.63	2512.09
6.18_565.4434m/z	565.443	6.17668	1856.77	2094.77	1773.5	2095.63	2461.57	1607.61	1799.6	2747.15	3283.87	1889.1	1733.29	1798.75
6.42_887.6686m/z	887.669	6.42448	2269.06	2641.2	2086.01	2286.96	2596.53	1844.17	2015.61	2768.32	3038.61	2178.39	2072.14	2230.43
20.06_385.3061m/z	385.306	20.0559	2187.9	2603.24	1954.88	2415.78	2552.33	2138.51	2207.02	2911.77	2699.91	1991.35	2286.1	2872.7
22.30_192.1106m/z	192.111	22.2984	1553.68	1819.23	1417.6	2067.72	2443.44	1571.54	2471.97	2317.52	3026.88	2145.09	1836.83	1763.06
24.05_229.1425m/z	229.142	24.051	2148.04	2261.52	2213.55	1757.42	1738.59	1673.88	1896.07	1937.35	1742.01	2131.69	1954.09	2025.96
14.14_396.2226m/z	396.223	14.1392	1002.54	297.539	1791.1	1372.76	1048.56	1616.98	500.875	735.345	59.1847	484.958	437.884	446.709
11.21_460.1520n	461.159	11.2068	1323.27	1049.91	1706.91	3214.89	2572.21	3670.3	2412.45	2048.63	401.457	1088.93	1260.96	1593.97
9.77_762.4205m/z	762.421	9.7744	160.437	283.604	50.6397	0	0	0	0	0	7737.16	0	2373.5	5050
16.69_492.2732n	493.281	16.6877	43.1728	15.1508	74.7925	68.7008	37.4625	95.9371	58.4961	66.1077	66.8807	29.7661	17.445	7.35098
22.04_424.3630m/z	424.363	22.042	2530.06	2707.42	2563.53	2388.28	2415.85	2221.57	2404.18	2553.9	2421.27	2762.07	2574.82	2716.28
23.75_655.3170m/z	655.317	23.7499	46.4126	38.0596	58.6332	2170.9	2063.07	2152.28	1596.25	1654.63	4432.14	7.72985	11.294	16.2998
18.35_273.1794m/z	273.179	18.3528	2262.02	2528.72	2183.81	1693.12	1775.15	1512.47	1935.21	1962.15	1861.86	2428.39	2247.54	2353.61
18.44_633.8141m/z	633.814	18.4404	1863.56	1899.05	1983.36	2203.96	1447.97	2831.55	2030.98	2394.15	2166.03	1619.29	1624.24	1836.54
14.59_199.6028n	238.58	14.59	1509.63	1157.14	1987.93	2001.83	1413.4	2473.66	1469.71	1989.83	426.385	801.957	853.913	1014.88
5.49_302.1176n	325.107	5.4924	1497.74	1452.48	1667.81	2498.58	2027.11	2824.49	2308.44	1976.77	1743.24	1633.92	1744.23	2077.2
14.14_240.0910n	258.12	14.1354	2480.6	1870.83	3297.08	3072.96	2807.17	3159.75	2126.95	2488.77	853.48	2098.05	2043.45	2249.72
24.21_332.1494m/z	332.149	24.2111	2261.83	2637.64	2074.5	1042.45	1097.31	926.856	1162.84	1152.26	1371.46	2204.86	1934.19	1910.45
20.86_242.1109n	265.09	20.8584	1666.56	1923.39	1548.6	2009.85	2333.04	1569.59	2507.19	2252.99	2856.04	2601.54	2332.22	2360.62
24.37_365.1893m/z	365.189	24.3722	225.61	328.383	141.637	142.496	164.745	111.946	261.248	165.799	454.938	226.622	191.571	180.976
18.31_314.1388n	332.169	18.3146	2319.99	2545.67	2287.64	2507.02	2538.44	2329.57	2348.11	2519.19	2421.74	2598.65	2504.46	2729.99
20.90_440.2438m/z	440.244	20.9003	1754.89	2097.8	1558.22	1852.44	2113.59	1483.39	2058.13	1930.97	2353.64	2392.01	2061.21	1993.54
21.08_275.1069m/z	275.107	21.0795	1474.57	1693.62	1378.4	1197	1316.04	1008.23	1930.75	1762.92	2167.95	2216.94	1924.33	1877.38
16.34_320.1748n	343.164	16.3361	2090.6	2172.43	2182.98	1969.46	2055.35	1768.83	2111.5	2174.11	2011.37	2667.71	2496.73	2644.49
4.53_468.1435m/z	468.144	4.52985	1411.96	1642.44	1299.14	1799.82	1795.23	1699.56	1576.02	2813.78	3157.56	1476.39	1857.15	2475
8.82_294.1471n	295.154	8.81567	1510.64	1639.34	1507.83	3058.93	4442.44	1497.23	1614.4	1542.64	1532.78	2302.59	2025.75	2007.52
20.46_441.2837m/z	441.284	20.4647	1916.23	2255.75	1736.39	2996.14	3441.18	2376.57	1596.95	1855.88	1399.17	2152.94	2072.67	2256.98
6.47_498.9019m/z	498.902	6.47403	382.343	386.234	410.314	3315.7	3173.67	3264.58	675.367	1934.23	979.508	541.092	524.225	574.28
20.47_761.4050m/z	761.405	20.4724	884.109	1108.25	733.645	1670.25	2189.27	1053.92	2427.49	1776.3	3314.09	2083.95	1822.77	1794.28
16.33_415.1757m/z	415.176	16.3322	1956.13	2092.76	1982.51	1791.97	1882.12	1597.43	1774.84	1864.11	1764.75	2241.91	1992.65	1997.77
6.42_301.8918n	302.899	6.41685	1830.29	2258.93	1554.18	1948	2345.73	1436.8	1764.68	2478.53	3264.13	1786.62	1690.79	1810.81
2.66_144.0803m/z	144.08	2.66297	18.5832	19.1008	19.6142	4.71675	3.49555	5.66318	3.35431	6.60645	2.8297	19.2785	13.7167	9.90604
6.52_497.7098m/z	497.71	6.52358	1818.42	2448.56	1339.83	1755.71	2292.91	1116.24	1780.58	2335.99	3384.43	1454.66	1322.01	1358.12
19.96_277.2165m/z	277.217	19.9568	1976.59	2011.89	2106	2672.06	2817.24	2371.23	1831.12	2298.44	2090.01	1907.17	1979.35	2304.21
17.63_346.3320m/z	346.332	17.6265	340.191	484.649	224.082	108.804	126.021	85.2485	195.015	111.219	951.472	128.342	335.061	584.554
18.44_658.2647m/z	658.265	18.4442	2866.56	3070.79	2901.21	2111.48	1504.58	2595.39	2018.62	2056.17	1969.38	2097.78	1905.1	1955.62
17.00_381.2060m/z	381.206	16.9965	1876.79	2277.03	1632.95	1675.49	2034.93	1218.44	2174.06	2070.5	3195.44	3082.94	2833.39	2945.56
23.71_268.2063m/z	268.206	23.7108	1264.14	970.46	1663.17	1742.34	659.029	2724.16	2438.97	2512.96	2486.05	1366.08	1119.27	1015.34
17.24_517.1858m/z	517.186	17.2377	1496.68	1197.05	1921.02	3057.26	2006.24	3930.18	1949.23	1517.09	368.289	1174.93	1222.21	1425.52
20.17_283.2640m/z	283.264	20.1702	2177.57	2498.21	2038.38	2733.75	2593.98	2714.28	2229.84	2488.64	2154.39	2418.74	2395.01	2677.02
14.49_396.2511m/z	396.251	14.4909	424.121	468.579	415.007	722.447	1048.77	354.045	407.329	322.754	685.725	2238.4	1416.56	775.554
14.14_336.6463n	337.654	14.1354	1363.25	513.687	2326.41	1836.2	1423.97	2141.47	710.34	1021.32	70.7702	583.72	563.065	614.292
5.63_534.0819m/z	534.082	5.62678	2792.4	3107.67	2709.83	1412.65	1341.5	1401.51	1738.45	1848.58	1852.52	3060.43	2694.91	2673.42
12.89_732.4111m/z	732.411	12.8946	3.86367	2.6911	5.35821	5.70757	3.65202	7.43064	3.51621	3.04679	7343.46	1.85683	24.544	50.3644
10.94_189.0912m/z	189.091	10.9428	2371.87	2070.04	2871.35	3247.94	2661.21	3645.48	1884.95	2466.37	894.267	1469.05	1478.77	1677.26
20.67_642.3772n	681.34	20.6706	1533.68	1772.1	1423.07	1277.5	1566.18	914.401	2372.02	2047.91	2365.75	2451.98	2245.42	2325.52
23.46_408.2074n	409.215	23.4592	1160.75	1180.31	1237.92	938.114	871.354	950.228	994.573	1077.33	924.82	975.003	891.257	921.289
9.10_290.2693m/z	290.269	9.09775	1695.07	1492.32	2039.07	2375.55	2217.08	2395.64	1809.14	2286.72	2730.9	2149.19	2069.73	2254.49
21.14_792.4245n	793.432	21.1405	1088.84	1298.1	970.317	862.1	1174.28	499.701	2305.22	1526.03	2861.69	2186.96	1758.04	1553.55
13.17_386.1730n	387.18	13.1738	1898.12	2285.45	1668.96	1467.7	1393.71	1456.2	1715.21	2153.74	1516.73	1613.11	1807.37	2232.36
6.38_349.0555m/z	349.055	6.37872	2068.14	1947.08	2361.55	2276.44	1665.55	2754.72	2425.04	1606.86	1063.94	2293.28	2121.45	2220.44
13.23_279.1592m/z	279.159	13.2271	1788.17	2023.36	1701.99	2870.49	3964.89	1608.87	1705.66	1733.98	1896.98	2507.69	2257.04	2294.51
15.59_313.6177m/z	313.618	15.5869	767.852	589.566	1010.13	946.95	1241.95	596.785	1440.88	1570.52	1740.32	1816.17	1458.79	1287.63
19.72_458.2845m/z	458.285	19.7166	1206.37	1371.62	1141.65	2539.77	2490.51	2441.07	1728.28	2180.3	2555.01	1752.8	1484.32	1405.33
6.41_385.1428m/z	385.143	6.41305	1474.48	1340.4	1731.43	1940.01	1726.87	2040.14	1827.74	1564.36	1601.89	1462.8	1389.91	1494.45
21.73_352.2615n	353.269	21.7294	1405.91	1260	1668.98	2268.77	1974.4	2430.97	2265.65	2272.29	2431.51	1557.27	1410.1	1442.95
14.14_412.6988m/z	412.699	14.1392	1108.78	245.807	2064.15	1632.45	1173.58	1996.22	469.881	799.078	14.3754	288.149	272.649	291.956
6.17_358.1375n	397.092	6.17287	1118.31	1331.24	998.58	1179.04	1749.34	540.057	1118.39	2597.43	3456.13	969.94	892.694	929.408
19.96_294.2198n	295.227	19.9568	1637.77	1631.33	1780.69	2746.9	2875.34	2458.45	1821.55	2294.23	2121.87	1611.94	1702.05	2009.44
5.91_459.1797m/z	459.18	5.90507	1856.65	1579.73	2288.29	3268.2	2423.27	3922.76	1874.02	1484.69	679.062	1475.36	1618.8	1968.89
7.81_641.2023m/z	641.202	7.81497	1351.24	1096.13	1718.95	2821.65	2170.45	3308.49	2205.18	2177.69	733.857	1084.01	1236.52	1546.89
3.10_188.2103m/z	188.21	3.10228	2226.19	2071.57	2566.32	2192.29	1839.36	2417.52	2241.18	2326.32	2552.92	2180.66	2160.59	2416.33
5.76_790.5794m/z	790.579	5.7564	1918.94	1761.97	2235.82	2091.69	2142.25	1919.28	1968.15	2479.05	2603.82	2247.34	1993.36	1993.85
20.45_410.2074n	411.215	20.4495	2350.74	2666.14	2231.24	2331.6	2542.99	1984.39	2385.46	2146.97	2554.17	2708.09	2454.23	2513.69
6.42_905.9835m/z	905.984	6.42448	2351.21	3005.31	1893.06	794.292	1192.77	349.542	1673.96	2238.53	3193.03	1901.42	1812.19	1954.3
18.31_419.2276m/z	419.228	18.3146	1601.01	1725.77	1609.67	1887.68	1842.72	1822.67	1725.22	1934.91	1852.81	1795.32	1796.69	2027.43
24.20_353.2260n	392.189	24.1997	899.12	1029.57	843.592	546.224	591.11	469.519	675.433	664.716	774.736	942.746	874.977	918.907
17.40_413.3485m/z	413.348	17.3978	370.487	661.467	110.382	0	0	0	0	0	0	106.154	60.3213	22.1893
22.34_361.2371m/z	361.237	22.3365	1640.05	1604.36	1812.42	2377.6	2431.74	2184.97	2280.77	2300.11	1949.39	1786.93	1802.89	2049
5.89_706.9712m/z	706.971	5.886	411.37	486.578	370.442	288.721	415.168	145.454	294.178	653.531	851.556	390.95	312.411	273.753
7.04_491.0379m/z	491.038	7.03538	1697.92	2128.27	1409.06	1476.16	1804.84	1061.48	1638.38	2302.86	3129.05	1523.22	1413.8	1484.86
18.10_917.5001n	935.485	18.104	951.505	1022.92	959.378	1057.23	573.409	1479.47	695.183	845.251	799.739	801.409	805.141	911.657
6.92_610.9701n	633.959	6.92483	1502.67	2032.23	1098.34	482.75	625.596	311.783	1326.89	1621.53	2020.98	1246.98	1273.77	1463.16
19.60_383.2218m/z	383.222	19.5975	2780.52	2593.12	3199.64	2405.72	2438.61	2232.69	2305.92	2216.44	1449.43	2196.67	2108.65	2289.82
21.27_590.4264m/z	590.426	21.2749	2026.66	2186.41	2035.81	2399.67	2520.31	2139.23	2006.59	2445.16	2207.14	2245.92	2107.27	2237.63
19.28_338.6462n	339.654	19.2849	1592.81	1644.3	1674.05	2281.2	1738.93	2690.58	2055.03	2326.99	2073.3	1676.52	1592.62	1712.02
12.86_300.0321m/z	300.032	12.8602	1126.71	993.494	1353.81	1803.21	1246.34	2255.04	1011.24	1345.06	528.414	687.128	812.18	1040.92
6.39_460.0150m/z	460.015	6.39017	1537.59	2010.6	1192.72	1684.22	2124.27	1146.07	1649.23	2174.98	3214.55	1279.42	1177.8	1226.53
6.72_573.0996m/z	573.1	6.72278	1953.94	2830.44	1240.27	1513.92	2043.88	895.777	1711.55	2231.01	3082.26	1420.98	1344.43	1439.5
17.43_277.2163m/z	277.216	17.4283	1561.44	1811.87	1441.13	2734.47	3376.98	1932.68	1468.37	1565.3	1682.63	1975.12	1821.62	1900.66
18.02_324.2899m/z	324.29	18.0201	2538.37	3350.59	1937.68	2218.06	2519.79	1787.14	1787.16	2465.46	2159.08	2269.2	2770.48	3625.43
2.88_346.1318m/z	346.132	2.88025	2345.41	1992.21	2894.06	3172	2723.28	3435.95	2043.72	2186.79	1037.31	1197.97	1346.15	1666.17
12.68_189.0910m/z	189.091	12.6811	1729.87	1975.03	1628.87	1936.18	2287.78	1471.8	1282.85	1737.22	2279.38	2274.99	1805.45	1566.4
7.31_528.7329m/z	528.733	7.31462	1642.35	1961.75	1459.81	1787.86	2158.71	1312.87	1543.88	2509.9	2931.99	1520.77	1445.11	1553.93
5.50_534.2112m/z	534.211	5.50383	2083.3	1218.52	3121.68	3352.81	2120.27	4390.05	1376.8	2275.22	380.236	882.63	928.374	1092.63
20.54_562.3119n	563.319	20.541	1862.08	2020.44	1858.9	1420.56	1429.82	1328.55	1762.77	1814.68	1511.14	1917.72	1838.82	1994.66
7.21_735.5472n	736.555	7.20788	1763.71	2203.82	1470.59	1908.79	2278.08	1428.31	1649.06	2395.58	2917.32	1478.67	1425.22	1553.7
20.43_326.1970m/z	326.197	20.4266	1004.8	1116.12	977.209	1964.79	2490.25	1324.89	1284.21	2877.29	2759.22	1289.87	1171.75	1203.22
6.40_457.1640m/z	457.164	6.40158	1282	1224.32	1446.51	2155.59	2117.24	2068.38	1880.26	1358.29	1374.09	1834.86	1755.07	1899.33
14.14_201.6313n	240.595	14.1392	1158.15	718.492	1694.31	1680.71	1441.38	1822.14	910.48	1241.89	284.424	736.838	711.61	777.225
21.45_732.5464m/z	732.546	21.4464	1513.33	1614.32	1538.46	2344.62	2366.87	2185.79	1871.2	2225.95	2091.48	1849.21	1824.01	2031.67
18.99_509.2878m/z	509.288	18.9865	150.339	90.2782	222.927	1777.81	934.818	2517.25	2254.82	2109.7	2209.78	124.372	377.765	679.385
19.49_923.4108m/z	923.411	19.4869	3291.38	3729.41	3127.63	0	0	0	0	0	0	1285.05	749.772	310.212
18.76_459.2620n	460.269	18.7616	608.793	598.705	669.613	3150.94	3305.86	2812.46	1044.54	1130.98	683.996	434.96	565.137	767.459
16.62_576.1997n	577.207	16.6182	1586.76	1348.07	1957.67	2600.77	1881.23	3168.8	1865.81	1342.52	596.458	835.415	1101.58	1508.36
9.18_226.1801m/z	226.18	9.17877	2349.3	2610.74	2283.64	1708.27	1665.71	1651.31	1761.41	1693.52	1617.19	2600.03	2340.46	2379.68
20.84_238.0747n	256.104	20.8431	1801.38	2132.75	1620.13	1806.98	2181.67	1327.04	2291.46	2053.91	2498.02	2657.97	2367.17	2378.57
17.52_579.2223m/z	579.222	17.516	1460.41	1355.68	1686.84	1313.78	1144.94	1406.09	905.357	547.79	128.755	1134.8	1220.35	1461.69
17.79_276.1944n	315.157	17.7876	765.413	990.719	603.891	1535.91	1662.04	1320.3	1111.09	1722.54	1223.77	2187.54	1471.82	943.982
24.05_343.2350n	361.292	24.0472	1955.87	1898.73	2176	1622.78	1488.28	1662.76	2353.32	2240.55	1900.08	1688.22	1625.26	1769.79
18.11_658.2650m/z	658.265	18.1116	2371.59	2645.39	2295.42	1933.2	1510.4	2243.39	1416.04	1630.37	1534.86	1908.37	1755.18	1826.06
6.82_458.0967m/z	458.097	6.81807	1704.96	2484.7	1067.31	1659.84	2197.89	1025.1	1612.59	2278.18	2914.5	1300.8	1228.07	1312.11
7.35_660.2444m/z	660.244	7.34512	33.2544	10.4341	58.8458	169.396	209.898	119.027	106.237	48.1039	13.0394	221.799	137.192	70.0993
18.72_478.3522m/z	478.352	18.7159	153.216	124.761	194.44	197.538	154.909	228.66	218.137	202.26	299.286	151.5	158.596	185.938
19.44_336.2172m/z	336.217	19.4412	586.13	622.02	599.085	2982.09	4011.07	1779.39	552.408	1633.22	1288.95	784.468	669.938	640.932
18.44_330.6415m/z	330.641	18.4404	1773.13	1935.87	1758.15	2189.16	1712.27	2538.52	2061.01	2447.35	2241.42	1687.85	1674.05	1873.96
6.78_487.3492m/z	487.349	6.77615	1318.37	1611.44	1135.16	2501.06	3398.96	1457.47	1254.6	1371.62	1150.25	2758.91	2437.29	2426.82
6.73_858.1424m/z	858.142	6.7266	2054.2	2935.22	1344.37	1373.28	1847.22	819.34	1705.39	2045.18	2976.62	1398.22	1307.42	1383.53
17.24_482.3240m/z	482.324	17.2415	1615.56	1454.04	1911.72	1752.02	1019.06	2382.91	1908.06	1483.79	1978.41	1232.36	1250.99	1429.32
16.35_191.4013m/z	191.401	16.3475	1334.47	1175.8	1604.33	2132.8	2324.49	1816.87	2135.62	2357.01	2202.56	2397.04	2115.46	2103.93
7.23_457.2063m/z	457.206	7.23458	1481.79	1181.21	1905.86	2742.31	1926.98	3397.9	1803.64	1540.29	912.216	946.723	992.886	1165.8
7.72_453.1691m/z	453.169	7.71587	1549.48	1122.35	2105.73	3119.92	2242.01	3816.08	1141.89	1607.59	319.692	1055.68	966.237	1000.14
17.81_293.2096m/z	293.21	17.8067	1398.24	1579.38	1333.61	2593.59	3033.6	2002.5	1538.59	1868.38	1406.57	2143.65	1925.87	1953.95
24.20_324.2231n	342.227	24.2035	1492.47	1618.99	1490.32	1109.64	1253.11	901.545	1434.65	1266.74	1815.17	1732	1753.33	1998.49
6.82_457.8457m/z	457.846	6.81807	1700.91	2491.18	1052.37	1604.64	2195.38	920.439	1533.37	2280.84	2856.26	1289.86	1182.84	1226.82
19.52_426.2978n	444.332	19.5212	2299.33	2285.1	2505.17	1540.3	1525.31	1465.57	1592.02	1607.8	1506.8	2123.76	1818.33	1745.02
21.93_481.2688m/z	481.269	21.9277	982.049	1271.78	774.161	2120.97	2674.17	1444.22	1593.85	1487.36	2365.32	1289.99	1089.21	1027.48
4.97_251.0505n	290.011	4.96918	7.99979	9.61545	7.05078	3.26366	0	6.3372	1.82308	1.14783	0.389586	0	0.158813	0.3379
21.18_440.2461m/z	440.246	21.1786	1516.42	1729.01	1430.19	1747.8	2012.83	1380.95	2099.19	1982.36	2510.44	2207.5	1975.49	1995.67
5.88_680.1261m/z	680.126	5.8822	1759.46	1979.22	1686.32	773.942	1176.37	326.427	1139.29	2299.76	3148.72	1472.71	1300.03	1293.31
22.54_450.3546n	468.388	22.5424	2038.09	2362.62	1883.4	2188.69	2165.85	2084.04	1808.68	2381.25	2070.49	2142.18	1997.24	2107.28
6.72_429.5749m/z	429.575	6.72278	1633.98	2340.81	1063.32	1521.72	2079.4	875.399	1513.31	2114.39	2954.31	1191.38	1140.56	1235.34
6.42_476.3732m/z	476.373	6.41685	823.981	884.064	832.563	2637.03	2639.63	2480.82	1023.35	2142.14	1447.08	1004.57	939.221	993.778
5.54_198.1279m/z	198.128	5.54195	244.051	76.6437	431.796	1357.32	1454.1	1181.47	513.721	2075.82	1572.24	742.562	807.439	975.394
7.08_680.0128m/z	680.013	7.08493	1840.62	2360.42	1474.2	1688.22	2090.32	1187.78	1618.08	2321.15	2624.4	1585.38	1499.76	1605.6
15.58_260.0933m/z	260.093	15.5793	489.07	404.99	613.905	638.613	782.418	457.607	882.209	943.112	976.932	1015.82	857.567	808.79
24.04_197.1191m/z	197.119	24.0396	1845.47	1863.19	1981.55	2016.9	1901.19	2015.11	2044.88	2167.79	1938.8	1829.8	1751.66	1897.15
14.14_404.7123m/z	404.712	14.1392	1648.12	517.694	2915.89	1924.08	1494.32	2241.76	870.424	1172.75	88.4718	644.078	648.443	735.587
23.70_327.2484m/z	327.248	23.7032	1102.89	1003.14	1294.56	1659.4	1453.04	1769.09	1950.17	2015.39	1926.53	1616.68	1423.09	1411.18
18.44_407.2788m/z	407.279	18.4404	1968.48	2076.35	2024.65	2236.95	1683.26	2660.33	1986.46	2240.39	2019.9	1688.39	1652.57	1827.72
14.60_391.6851n	392.692	14.6014	850.961	404.625	1368.21	1209.9	563.085	1786.23	651.89	1001.75	44.443	194.731	249.269	335.628
9.34_389.2904m/z	389.29	9.33887	244.067	298.927	209.545	56.7502	27.3021	82.8924	128.648	139.133	63.7993	265.295	264.69	297.875
18.44_322.1536m/z	322.154	18.4404	1824.13	1913.92	1886.35	2170.33	1686.4	2527.83	1953.61	2170.47	2032.55	1704.2	1700.44	1913.75
7.12_446.3358n	469.339	7.1202	1860.57	1766.16	2110.03	1678.44	1876.54	1382.56	1834.66	2228.66	2441.06	1758.62	1574.95	1592.34
5.88_340.3548m/z	340.355	5.87838	1279.04	1458.62	1206.05	1431.83	1895.79	884.464	1291.92	2429.84	2780.24	1237.43	1102	1107.25
16.35_410.6334n	433.677	16.3513	1913.93	1949.87	2037.48	1344.42	1506.03	1104.5	1642.7	1600.77	1392.63	2636.64	2304.35	2266.23
5.47_406.3076m/z	406.308	5.47333	1571.58	1858.13	1415.98	1582.58	1834.33	1238.65	1543.94	2009.35	2934	1569.88	1382.96	1372.59
6.73_857.6365n	858.644	6.7266	1687.95	2399.66	1116.91	1606.56	2080.51	1039.02	1504.35	2183.97	2781.88	1134.49	1095.37	1196.08
6.73_429.8255m/z	429.825	6.7266	1600.58	2307.88	1026.66	1542.27	2079.38	915.313	1455.78	2107.43	2900.73	1172.09	1128.98	1229.99
21.20_634.4524m/z	634.452	21.1976	1833.43	1943.75	1875.9	2148.11	2264.9	1906.19	1846.45	2232.81	2043.39	2103.01	1972.39	2093.57
6.37_165.0548m/z	165.055	6.36728	1017.96	1097.05	1023.7	2416.35	3328.31	1363.63	1194.12	1289.55	1141.76	1361.71	1312.57	1430.98
5.42_492.1919m/z	492.192	5.42378	704.258	504.411	962.794	1598.6	1177.41	1926.66	1108.6	609.879	350.968	666.68	602.21	614.618
18.94_274.1210n	275.128	18.9408	1404.58	1421.85	1504.36	2008.72	2916.64	983.787	1417.45	1196.18	1245.16	2465.63	2216.43	2250.18
14.07_517.1863m/z	517.186	14.0668	1160.02	745.723	1670.98	2563.15	1535.05	3441.95	1591.01	1525.97	454.272	963.865	1025.84	1218.78
21.08_254.0873n	272.117	21.0795	1574.17	1830.7	1448.81	1410.73	1509.57	1229.72	2050.99	1926.35	2435.15	2402.69	2071.26	2004.23
6.42_453.4528m/z	453.453	6.42067	1412.83	1798.81	1144.58	1281.56	1742.96	745.502	1370.83	2290.36	2749.31	1219.55	1208.7	1352.17
5.89_769.4081m/z	769.408	5.886	2408.22	2797.32	2219.81	449.336	576.699	295.798	1050.74	1162.99	1116.1	2165.5	1780.42	1622.61
9.91_623.1914m/z	623.191	9.90782	1315.22	1117.19	1622.84	2624.45	2010.28	3085.75	2020.38	1869.94	530.209	914.536	1049.95	1319.4
21.34_260.0933m/z	260.093	21.3435	1008.11	1178.46	921.774	1068.46	1232.9	841.793	1453.1	1360.11	1492.28	1572.65	1477.06	1570.04
6.91_486.1170m/z	486.117	6.9134	1685.55	2487.01	1024.55	1651.86	2226.22	981.272	1520.06	2181.99	2675.14	1252.87	1214.6	1331.39
5.90_780.4523m/z	780.452	5.90125	1978.68	2258.23	1864.02	819.933	983.926	608.177	1698.39	1533.83	1701.6	2280.09	2221.05	2445.55
6.79_377.9540m/z	377.954	6.78758	1792.36	2405.32	1328.76	1516.77	1882.29	1062.9	1726.26	2287.01	2357.81	1563.04	1519.41	1669.76
24.21_763.3409m/z	763.341	24.2073	859.846	894.001	897.346	1365.17	1655.87	994.945	1843.03	1721.06	2806.75	1611.28	1825.58	2272.94
3.73_346.1318m/z	346.132	3.7284	1295.57	1215.65	1483.46	1956.87	1696.66	2103.09	1674.14	1606.27	1571.56	1215.67	1229.8	1400.92
24.04_356.7252n	374.759	24.0434	1485.21	1321.84	1772.34	2004	1669.73	2221.54	1914.55	2019.99	1781.24	1189.19	1176.01	1312.96
2.56_517.1550m/z	517.155	2.56003	1344.39	1216.09	1584.72	2437.66	2107.4	2625.92	1718.21	1787.83	1466.87	1310.15	1176.01	1192.01
20.83_408.1658m/z	408.166	20.8317	803.065	1011.35	661.7	749.542	1054	401.424	1310.41	1012.75	1538.25	1586.01	1308.38	1197.78
17.73_325.2164m/z	325.216	17.7304	1906.92	2368.61	1604.14	1851.61	2167.45	1427.91	1796.57	1948.3	2377.61	2694.11	2570.55	2775.14
18.57_400.3782m/z	400.378	18.57	1450.9	1375.42	1647.29	2028.6	1994.94	1944.08	1828.68	2074.92	2400.88	1821.27	1742.7	1886.6
6.93_415.9828m/z	415.983	6.92865	1770.43	2428.77	1259.62	1560.68	1977.24	1053.2	1659.84	2229.62	2410.04	1474.52	1429.52	1567.01
8.40_187.0757m/z	187.076	8.403	1914.15	1872.8	2115.02	1675.89	994.886	2259.27	2345.19	1461.86	1243.45	1516.18	1421.44	1508.16
24.89_741.5247m/z	741.525	24.8878	71.4693	76.9581	71.9362	1466.59	1300.58	1547.15	2116.14	2441.51	1723.81	482.705	474.479	526.824
7.87_172.0164m/z	172.016	7.87215	0.108945	0.226969	0	1448.55	2006.51	806.198	1034	2594.59	2652.17	0.279431	0.298908	0.356543
19.53_378.1818n	396.216	19.5251	2370.99	2990.2	1949.36	1929.73	2303.83	1443.21	2047.9	1639.1	1978.09	2099.8	1908.81	1961.5
24.04_308.1602n	309.167	24.0358	2462.92	2451.89	2679.18	1245.54	1192.17	1226.35	1701.21	1615.67	1426.58	2146.93	1927.35	1953.81
19.89_409.2945m/z	409.295	19.8881	1610.37	1744.09	1610.84	2388.39	2588.73	2048.91	1252.46	1462.33	871.592	1629.02	1683.61	1953.12
24.04_737.0221m/z	737.022	24.0434	934.247	670.666	1275.68	866.52	600.819	1081.74	987.064	956.647	720.542	406.275	391.962	427.686
7.52_453.1693m/z	453.169	7.51668	1366.15	955.281	1890.86	2869.1	1936.21	3634.86	1237.78	1661.82	392.838	803.104	815.245	931.46
6.82_415.6486m/z	415.649	6.8219	1484.54	1723.78	1369.01	1357.74	1628.69	1007.7	1500.16	2006.96	2744.71	1413.62	1345.92	1450.04
4.91_253.1280n	254.135	4.912	388.312	470.971	338.013	161.393	173.11	140.275	273.747	465.356	333.28	194.866	160.589	146.814
24.04_801.4586m/z	801.459	24.0434	1921.3	1741.76	2260.96	633.537	575.445	654.724	1320.06	1062.71	804.409	1437.27	1293.56	1314.99
14.86_421.3175m/z	421.318	14.8578	2025.03	2107.61	2111.2	2397.45	2100.42	2554.82	1482.67	1621.73	1425.71	2114.99	1840.55	1801.08
5.89_680.4117n	698.486	5.886	1602.82	1764.71	1574.51	997.834	1291.02	646.517	1587.42	2070.12	2579.74	1840.06	1705.12	1787.85
18.31_427.7152m/z	427.715	18.3146	1023.17	1151.48	980.116	1280.65	1280.7	1205.99	1108.02	1278.09	1264.84	1113.05	1069.4	1162.27
21.08_403.3046m/z	403.305	21.0757	1276.11	1491.9	1166.66	2577.66	3289.91	1715.26	915.638	1174.98	458.515	1416.34	1508.9	1794.09
22.29_400.1883n	401.196	22.287	2463.07	4283.31	848.087	1571.21	782.53	2268.37	986.433	966.965	993.671	986.599	907.505	944.262
4.02_238.2015m/z	238.202	4.02192	619.957	638.594	652.983	2438.6	2328.37	2406.78	872.507	1510.65	1223.69	803.972	760.492	814.097
20.55_424.1115m/z	424.112	20.5525	2969.95	3543.26	2644.14	1063.69	1089.23	976.179	1006.81	1113.96	1024.39	2497.57	2037.07	1836.62
15.63_397.2007m/z	397.201	15.6327	1811.2	1790.27	1983.07	2455.8	2546.73	2221.82	2020.76	1653.17	1351.53	1718.22	1620.78	1730.25
22.10_362.3030n	363.31	22.0992	1249.86	1253.88	1350	2181.2	2224.23	2011.11	1560.56	2010.65	1767.45	1487.05	1417.78	1529.51
21.67_374.3628m/z	374.363	21.6713	0	0	0	0	0	0	0	0	0	0	0	0
7.40_849.1375m/z	849.137	7.39848	1493.89	1755.77	1356.5	1572.07	1818.1	1234.46	1369.74	2158.49	2648.09	1233.65	1192.58	1303.76
20.91_449.2431m/z	449.243	20.9079	1970.16	2420.11	1684.39	1496.71	1721.86	1184.39	1716.19	1568.55	1988.01	2241.54	1822.8	1636.75
14.12_295.0912n	334.074	14.1164	2212.46	1611.91	2997.38	2481.35	2175.42	2642.73	1533.54	1829.22	608.58	1567.47	1497.31	1618.3
5.72_724.4687m/z	724.469	5.71827	692.3	727.216	715.075	494.824	453.514	507.31	906.182	3950.39	1303.52	164.156	140.552	134.891
24.04_504.3315n	522.321	24.0396	1421.21	1220.8	1740.05	1859.61	1769.68	1841.21	1409.39	1447.11	1263.25	944.791	887.739	944.015
5.68_296.2433m/z	296.243	5.67635	630.247	649.345	663.669	2435.07	2264.18	2464.11	840.034	1558.83	1219.41	743.308	706.009	758.84
7.00_667.5178n	685.514	6.99727	2214.21	3405.91	1207.02	1062.04	1367.6	694.62	1327.32	2041.11	2769.68	1508.32	1346.49	1356.55
21.08_165.0698m/z	165.07	21.0795	1522.24	1729.94	1441.4	1257.04	1432.48	1008.37	2012.7	1805.99	2311.43	2357.14	2003.28	1905.16
17.63_428.1843n	451.175	17.6342	1120.1	893.54	1440	2524.7	2877.87	2024.46	1612.04	1184.15	694.511	1803.37	1716.39	1848.53
22.30_199.6156n	238.58	22.3022	1425.3	1719.36	1250.01	1064.17	1285.5	780.851	1654.16	1363.51	1826.88	1843.66	1555.82	1466.58
24.03_405.2023n	423.266	24.0282	1267.29	1242.93	1397.24	1297.05	1222.28	1296.27	1297.53	1374.7	1191.49	1077.98	1040.99	1136.9
16.34_453.1519m/z	453.152	16.3399	1604.65	1611.28	1731.74	1887.38	2169.07	1495.75	2164.51	1846.73	1832.95	1993.8	1937.6	2128.76
24.63_509.3242m/z	509.324	24.6314	1208.87	1123.31	1395.17	1684.46	1550.15	1720.65	2021.95	1920.9	2162.02	1489.17	1409.79	1510.38
8.59_415.1060m/z	415.106	8.58598	1304.97	1014.8	1703.89	2187.58	940.907	3306.83	1652.15	1156.14	720.415	853.207	985.544	1243.69
16.40_360.1398m/z	360.14	16.3971	1315.63	1306.85	1434.05	1264.74	1353.76	1102.05	1415.36	1352.25	1156.67	1720.63	1566.4	1612.13
8.24_329.1057m/z	329.106	8.23527	1085.62	926.144	1335.56	2088.95	1445.91	2610.31	1347.7	1149.4	640.003	959.792	1050.07	1274.41
17.02_487.1750m/z	487.175	17.0156	1094.16	952.657	1326.84	2397.73	1523.95	3131.84	1606.61	1160.45	310.528	770.127	850.821	1040.13
20.94_482.3233m/z	482.323	20.9384	1016.11	1002.65	1114.25	1872.77	1809.73	1826.72	1531.54	1622.05	2223.5	1186.72	1033.77	1012.79
7.03_491.3722m/z	491.372	7.03157	1436.38	1810.58	1181.87	1255.51	1549.33	888.554	1367.53	2003.43	2681.86	1292.38	1202.65	1266.44
7.05_700.5541n	723.543	7.05443	1446.64	2194.66	819.173	2003.3	2579.05	1310.85	1215.45	2354.65	2477.13	980.833	933.204	1004.71
8.74_187.0758m/z	187.076	8.73942	1186.53	1110.94	1360.99	2407.4	1950.01	2724.55	1555.24	1349.97	750.8	885.404	997.762	1237.5
14.60_259.0862n	260.093	14.6014	921.592	672.941	1247.04	1208.05	833.609	1512.12	900.891	1162.4	257.384	488.171	552.189	686.7
16.37_627.2223m/z	627.222	16.3704	1139.1	846.148	1526.98	2525.94	1755.14	3149.6	1812.75	1948.71	597.437	969.093	1050.51	1266.03
7.30_792.0898n	793.097	7.30318	1403.98	1646.2	1278.75	1482.83	1733.92	1145.35	1413.64	2102.39	2498.38	1257.69	1251.94	1406.02
16.58_413.1959m/z	413.196	16.58	1497.36	1537.49	1582.01	2325.18	3007.12	1507.79	1680.5	1425.5	1324.78	1842.2	1686.78	1746.69
23.48_396.3470m/z	396.347	23.4783	1653.1	1756.84	1687.11	2024.56	1961.02	1970.17	1889.18	1944.45	1816.16	1949.47	1824.82	1933.13
19.38_340.2039n	341.211	19.3802	1860.85	2224.7	1652.07	1886.17	2431.54	1230.93	1662.86	1751.29	1861.97	2372.82	2294.82	2509.77
23.81_259.0942m/z	259.094	23.8109	673.023	875.879	526.252	240.654	353.033	114.256	606.603	435.468	729.428	1019.76	807.08	697.435
6.59_367.1647m/z	367.165	6.59317	1694.46	1810.81	1719.31	2085.13	2067.77	1981.02	1931.48	2135.63	1447.48	1722.62	2019.95	2575.14
8.44_451.1534m/z	451.153	8.44493	1271.65	971.38	1677.89	2409.5	1836.63	2842.01	1374.2	1166.03	810.38	942.519	922.874	1021.04
19.45_290.1521n	313.141	19.4526	980.538	1131.32	911.464	1600.65	2307.68	800.379	772.1	1457.28	1466.96	1399.82	1206.63	1167.48
24.20_943.5236m/z	943.524	24.2035	11.9576	15.5959	9.31579	0.828057	1.60788	0	7.52304	2.33197	36.9173	15.6038	28.941	45.9727
7.31_529.0671m/z	529.067	7.307	1431.64	1701.89	1280.69	1555.31	1858.25	1161.77	1319.99	2122.05	2514.84	1362.21	1282.2	1365.87
20.54_446.6970m/z	446.697	20.541	1261.3	1357.25	1270.45	1871.94	1942.11	1692.73	1529.13	1841.01	1735.81	1541.58	1468.23	1582.32
6.72_539.8954m/z	539.895	6.71898	184.298	168.568	215.386	2882.25	3001.91	2594.68	197.142	223.586	2735.12	2825.04	2726.39	2975.8
10.98_228.1958m/z	228.196	10.9809	2081.41	2276.98	2059.3	1763.86	1701.6	1723.38	1574.03	1581.53	1542.74	2282.8	2014.43	2003.22
6.62_1024.7724m/z	1024.77	6.61605	2123.89	2743.27	1681.5	1000.06	1347.34	594.529	1808.79	1771.24	2354.43	1788.32	1739.04	1911.76
6.03_322.1643m/z	322.164	6.0347	1796.19	2053.63	1688.44	2194.15	3025.41	1235.06	1472.55	1416.59	1293.91	1494.02	1621.91	1956.84
14.67_280.2639m/z	280.264	14.6672	1103.06	1271.73	1026.31	1377.5	1990.84	683.92	841.893	915.51	1110.45	2459.37	1858.15	1494.13
20.24_449.2552m/z	449.255	20.2436	638.861	666.52	664.441	1869.99	1533.82	2097.22	1895.73	1742.85	2010.02	794.246	950.959	1229.07
6.18_404.7436n	422.763	6.18048	619.502	730.636	559.994	467.336	533.9	373.548	419.075	626.845	692.738	568.442	493.857	482.317
5.63_145.0288m/z	145.029	5.62678	1373.15	1491.56	1369.18	1692.3	1603.59	1682.42	1841.4	2054.17	1991.04	1624.23	1660.95	1909.7
7.02_736.0530m/z	736.053	7.02393	1282.57	1613.23	1058.8	1382.5	1619.91	1064.55	1263.69	2022.88	2597.95	1134.68	1071.55	1145.22
11.79_277.5824m/z	277.582	11.7872	0	0	0	1313.61	2550.7	0	0	2889.05	2994.79	0	0	0
2.43_220.1176m/z	220.118	2.42567	1450.54	1516.11	1505.86	1913.76	1659.83	2056.2	1576.65	1749.41	1670.72	1560.43	1559.2	1757.01
18.06_418.3889m/z	418.389	18.0583	1301.37	1342.47	1368.7	2095.56	2160.75	1908.3	1544.17	1648.49	2033.98	1565.18	1568.88	1772.85
5.92_346.5970m/z	346.597	5.92413	1383.82	1646.59	1236.36	1440.4	1742.99	1053.91	1398.59	1826.72	2644.34	1272.31	1131.68	1135.51
7.20_491.0381m/z	491.038	7.20408	1513.85	1956.33	1197.53	1501.83	1828.84	1087.34	1393.82	2062.89	2411.94	1305.73	1255.39	1365.32
18.49_649.4450m/z	649.445	18.4861	1053.48	590.483	1604.26	2080.69	557.287	3482.89	1712.67	1505.24	2060.37	390.511	419.632	502.324
19.16_621.1601m/z	621.16	19.1619	1143.52	1066.48	1315.86	1272.65	1490.23	980.934	1578.78	1703.76	2562.6	1104.15	946.734	910.177
15.59_191.3547m/z	191.355	15.5869	774.229	483.64	1129.34	1136.07	1648.31	557.659	1762.14	1905.91	2160.22	2043.21	1700.45	1574.78
5.40_677.4956m/z	677.496	5.4047	1582.44	1472.37	1824.37	1674.77	1753.44	1498.54	1573.48	1969.29	2185.96	2012.67	1758.05	1727.87
16.07_660.3302n	661.337	16.0721	466.018	923.901	46.9693	13.493	0	26.2	110.814	144.588	5562.89	0	1041.02	2214.94
6.42_662.4899m/z	662.49	6.42067	1399.67	1676.21	1239.77	1525.8	1841.12	1121.6	1344.58	2019.82	2442.49	1373.37	1320.79	1436.83
15.59_191.1792m/z	191.179	15.5869	813.031	542.186	1151.63	1202.16	1680.36	653.932	1743.42	1921.04	2135.95	2023.29	1701.32	1596.53
7.12_528.7328m/z	528.733	7.1164	1552.55	2093.71	1140.78	1317.61	1675.3	883.16	1315.09	1902.52	2574.27	1289.39	1178.39	1217.82
14.14_308.1534m/z	308.153	14.1354	1241.62	665.619	1921.08	1510.34	1229.37	1703.34	827.641	1050.68	167.53	743.317	713.639	775.063
6.78_554.4298n	577.419	6.78377	1642.74	2172.88	1249.49	869.682	1090.03	598.669	1721.94	1753.28	2019.41	1274.94	1381.62	1664.67
24.04_543.9087m/z	543.909	24.0434	657.838	480.655	889.84	977.802	694.564	1204.08	951.182	989.336	814.076	419.431	423.416	481.455
6.62_340.9281m/z	340.928	6.62367	1457.93	1869.73	1167.62	1433.23	1757.56	1025.41	1358.79	2040.92	2366.4	1356.12	1265.05	1335.48
7.40_848.6317n	849.639	7.39848	1257.74	1513.95	1106.35	1505.97	1770.96	1153.25	1240.28	2056.57	2466.34	1011.13	981.81	1077.83
5.46_434.3255n	435.333	5.46192	1148.58	1379.87	1013	1444.09	1683.4	1120.67	1189.44	2291.24	2263.74	1087.32	1016.12	1074.62
22.62_419.2559m/z	419.256	22.6186	1962.09	2038.51	2049.19	1044.44	889.21	1138.83	960.975	1080.2	1156.35	2029.15	1682.97	1551.64
16.42_351.1532m/z	351.153	16.4161	1402.37	1510.4	1411.21	1128.24	1164.73	1026.03	1355.01	1313.61	1160.59	1811.33	1659.2	1718.87
6.56_483.3531m/z	483.353	6.5579	189.824	194.83	200.636	2749.81	2871.61	2467.83	177.904	239.713	2643.98	2823.34	2635.95	2785.06
21.11_678.4776m/z	678.478	21.11	1465.21	1546	1506.53	1969.48	2086.16	1738.08	1569.73	1978.7	1819.97	1719.31	1627.44	1743.33
7.86_485.1593m/z	485.159	7.86452	1180.07	884.364	1574.11	2293.31	1502.41	2950.61	1254.9	1056.7	505.61	737.834	740.468	837.63
17.26_323.1283m/z	323.128	17.2605	1297.36	1057.92	1644.92	2277.01	1523.25	2898.14	1458.66	1216.95	344.048	1115.13	1055.26	1130.1
7.60_679.8454m/z	679.845	7.6015	1305.29	1652.51	1066.84	1346.79	1674.43	940.686	1333.64	2025.52	2342.99	1179.28	1170.91	1312.02
19.28_609.3130m/z	609.313	19.2811	1249.74	1247.58	1356.05	1611.18	1012.33	2116.18	1418.36	1644.11	1286.95	1201.34	1063.21	1060.81
18.43_263.2371m/z	263.237	18.429	1749.58	1838.45	1806.52	1890.66	1401.48	2269.7	1768.84	2030.31	1862.71	1524.53	1495.23	1656.81
17.42_340.1547m/z	340.155	17.4245	755.905	390.812	1183.99	1651.74	1425.52	1781.74	850.865	2018.53	748.398	1379.91	1441.85	1687.85
5.66_242.1541m/z	242.154	5.65728	429.012	56.2301	837.544	1285.76	1094.02	1402.61	280.253	1819.71	1387.08	273.173	654.448	1119.27
19.25_746.5353m/z	746.535	19.2506	2715.42	3461.63	2195.49	1313.43	1213.83	1336.51	1067.34	1139.74	1337.28	2185.32	1684.23	1398.15
15.70_828.4094n	846.443	15.7023	1686.1	1983.23	1529.48	755.374	794.986	671.76	1771.77	962.79	1420.36	1562.92	1221.39	1035.78
18.51_343.2388m/z	343.239	18.509	1218.21	765.3	1772.63	1605.42	518.851	2598.47	1957.48	1453.82	2239.07	574.783	600.043	701.905
21.08_413.4387m/z	413.439	21.0757	698.791	838.898	616.917	315.509	493.242	119.397	1899.48	1279.53	2468.4	2037.57	1567.2	1296.91
13.02_533.1812m/z	533.181	13.0203	816.745	582.073	1119.48	1324.16	451.76	2119.42	2512.32	1417.5	92.9316	436.097	506.461	641.478
16.34_118.0809n	119.085	16.3437	1462.46	1477.57	1569.24	1600.44	1746.28	1361.38	1768.97	1852.8	1655.4	2074.35	1868.38	1900.92
14.61_117.0702m/z	117.07	14.6091	1864.55	1609.31	2275.17	2366.51	1790.81	2804.36	1669.06	2173.25	873.777	1224.17	1306.02	1554.58
17.70_502.3303m/z	502.33	17.6999	377.236	191.443	594.465	1325.34	511.846	2061.63	1838.39	2099.17	1701.64	149.244	361.648	620.22
18.11_624.3333m/z	624.333	18.1078	1452.21	1585.02	1440.42	2030.1	1472	2469.95	1313.18	1596.19	1514.06	1432.76	1421.23	1591.14
12.64_403.1389m/z	403.139	12.643	1697.51	1829.76	1706.73	473.175	474.213	444.574	669.468	593.351	495.39	1794.53	2049.21	2565.48
22.31_238.0749n	256.104	22.306	1358.2	1631.15	1198.44	1456.81	1717.79	1110.96	1890.42	1631.92	2096.62	1830.7	1595.81	1564.64
18.51_224.1561n	225.163	18.509	1118.51	770.957	1559.28	1629.45	613.002	2550.98	1931.68	1477.85	2207.55	671.507	683.317	782.358
18.79_408.2987n	409.306	18.7883	27.016	34.2424	22.0409	48.4687	33.5448	60.5692	42.5683	44.8716	60.6861	22.4401	34.9676	51.9589
15.59_408.6675m/z	408.668	15.5907	449.429	282.273	654.038	594.95	862.506	292.737	1051.11	1133.51	1305.9	1352.04	1043.9	869.018
21.17_454.2948m/z	454.295	21.1671	829.383	945.145	782.737	1909.65	2036.89	1671.16	1185.22	1419.71	1762.42	1133	1006.1	1007.63
20.99_424.2409m/z	424.241	20.9918	887.549	969.854	879.207	2100.86	1993.07	2086.27	1079.5	1316.47	1474.45	1140.68	994.027	974.274
19.22_427.3026m/z	427.303	19.2162	1082.6	1176.56	1078.85	2093.8	2031.23	2034.4	1165.95	1497.8	1088.44	1289.91	1214.99	1295.18
24.79_321.1519m/z	321.152	24.7925	247.391	275.68	239.717	169.587	182.922	146.374	171.576	192.981	225.019	258.442	260.536	295.89
6.86_596.4373m/z	596.437	6.86002	207.16	205.554	226.029	2474.13	2590.77	2213.36	199.321	268.661	2549.01	2652.07	2545.21	2763.27
3.73_694.2483m/z	694.248	3.7284	813.544	776.56	918.322	1275.46	851.09	1625.54	1213.76	939.161	1084.68	942.717	934.229	1045
18.70_522.3609m/z	522.361	18.7006	935.323	583.617	1364.97	1660.3	1749.47	1474.41	1226.29	945.216	1263.92	1603.86	1221.79	995.687
15.85_390.3577m/z	390.358	15.8548	1434.27	1359.34	1628.71	1843.62	1769.22	1810.62	1500.93	1721.61	2087.18	1867.75	1744.8	1844.58
6.07_528.0904n	546.124	6.069	1098.06	1151.14	1136.48	1955.77	1220.85	2576.77	1797.07	1057.76	703.579	1515.42	1454.95	1580.22
18.51_243.1747m/z	243.175	18.509	1032.04	597.698	1552.38	1582.12	406.496	2665.58	1918.15	1375.53	2261.1	427.673	445.691	520.607
20.53_406.7309n	445.696	20.5334	870.556	964.8	848.858	1128.19	1131.44	1059.23	852.867	1050.78	970.838	901.135	856.912	922.082
20.34_410.2092n	411.217	20.3427	1564.7	1643.53	1616.26	1898.71	1655.52	2031.29	2047.94	1685.63	1819.3	1753.73	1622.52	1698.45
6.56_179.0689m/z	179.069	6.56172	1523.92	1747.15	1427.67	1898.2	1953.75	1732.09	1594.87	1647.05	1568.98	1644.87	1655.07	1876.54
20.80_297.2424m/z	297.242	20.8012	1255.12	1327.85	1286.98	2038.25	2381.17	1576.6	1214.13	1566.1	1580.48	1644.53	1485.77	1516.68
6.83_610.7941m/z	610.794	6.82952	1822.36	2678.15	1118.45	1175.71	1595.46	687.467	1402.66	1774.19	2344.9	1292.43	1176.2	1210.12
3.58_104.0630n	122.097	3.57973	558.666	656.652	507.236	1216.22	1643.61	717.979	1038.25	2099.41	2373.04	744.153	853.877	1072.61
21.35_407.1589n	408.166	21.3511	413.068	518.986	341.572	449.638	542.839	330.245	618.513	516.354	726.283	692.821	616.284	618.421
12.41_501.1455m/z	501.145	12.4133	1369.44	1317.03	1535.98	1568.92	1553.79	1492.66	1254.6	1409.52	1370.27	1759.51	1554.13	1547.15
2.46_186.1236m/z	186.124	2.46378	1116.64	1335.06	991.273	2259.7	3063.89	1323.88	875.112	796.192	600.957	1461.11	1388.22	1492.55
23.31_790.5886m/z	790.589	23.3067	1169.99	1304.8	1132.67	1874.37	1890.67	1748.89	1534.36	1723.92	1706.75	1445.22	1415.78	1567.08
14.60_230.0814n	248.115	14.5976	1238.95	1062.86	1518.28	1614.17	1285.21	1849.11	1391.67	1617.73	645.575	902.222	982.239	1187.65
19.49_411.2135m/z	411.214	19.4907	1657.13	1874.3	1578.04	2072.62	2607.1	1417.4	1541.14	1575.46	1655.11	1827.59	1553.14	1476.97
18.42_908.4469n	926.497	18.4175	1068.72	1071.66	1154.85	1208.3	663.826	1682.38	1051.8	1213.05	1166.04	853.247	840.301	934.629
18.73_316.2850m/z	316.285	18.7349	962.903	1054.24	951.811	681.036	746.737	575.663	703.154	865.005	728.687	1082.32	963.625	967.949
24.03_406.2023n	445.183	24.0282	951.173	962.386	1019.23	319.539	283.829	336.635	477.82	388.363	310.527	682.432	573.801	538.421
21.37_546.4001m/z	546.4	21.3701	1536.5	1667.55	1533.5	1848.59	1902.67	1686.82	1585.76	1902.47	1774.18	1722.16	1606.31	1695.53
5.70_489.1678n	512.169	5.69922	1287.75	939.724	1743.08	1809.05	1355.12	2157.61	1426.71	1701.74	1581.04	1016.22	1013.28	1139.69
6.16_191.1068m/z	191.107	6.16143	1581.7	1229.03	2066.17	2557.52	2013.31	2952.75	1214.47	1661.62	406.432	753.177	780.207	906.838
24.05_226.6190m/z	226.619	24.051	1236.66	1194.65	1381.73	1761.86	1649.05	1772.04	1683.25	1828.91	1611.69	1242.21	1220.92	1355.49
21.18_260.0932m/z	260.093	21.1786	993.306	1154.91	914.472	886.463	1084.54	636.743	1439.17	1245.64	1597.41	1570.36	1365.71	1335.41
24.94_499.7748m/z	499.775	24.9412	366.806	632.446	131.733	845.179	1639.38	1.7402	2548.18	1252.94	1429.06	1787.03	1410.76	1214.59
6.92_453.6773m/z	453.677	6.9172	1247.16	1529.42	1068.83	1151.38	1422.51	813.187	1230.61	1791.74	2410.5	1112.46	1067.8	1159.45
18.76_332.1439m/z	332.144	18.7616	1900.1	2161.68	1796.86	1876.02	2276.12	1366.63	1061.26	1123.72	1047.72	2000.96	1716.86	1651.93
5.17_349.2644m/z	349.264	5.17218	1148.17	1324.42	1067.61	1460.67	1687.39	1148.85	1160.62	1728.11	2536.2	1302.35	1155.18	1155.48
5.88_339.6878n	340.695	5.8822	856.211	992.443	791.33	933.85	1379.25	434.055	860.794	2021.14	2536.12	786.017	682.632	666.392
19.56_1011.3772m/z	1011.38	19.5632	2155.41	2050.26	2440.18	203.972	167.534	228.529	263.857	355.14	638.557	2001.53	1624.69	1455.25
6.91_680.0126m/z	680.013	6.9134	1100.16	1394.81	897.198	1215.91	1380.66	980.324	1065.94	1839.39	2499.92	900.655	856.909	922.557
23.81_286.2345n	325.216	23.8147	1693.91	2011.25	1517.73	1066.11	1248.61	821.512	1621.52	1555.48	1830.36	2438.95	2088.26	2004.16
6.78_546.4412n	585.406	6.77995	1471.25	1966.74	1098.36	1308.5	1559.86	980.923	1524.31	1642.01	2170.07	1305.81	1389.79	1651.2
7.27_186.0430m/z	186.043	7.2727	2473.33	2894.43	2258.34	87.1276	117.235	51.9452	51.4612	54.0072	38.5937	2820.34	1349.61	51.163
16.34_129.0689m/z	129.069	16.3399	1303.34	1325.03	1390.26	1696.24	1805.38	1488.29	1674.29	1812.61	1591.57	1935.41	1729.15	1743.64
15.59_247.1079n	265.092	15.5907	1119.3	1001.97	1329.9	1498.04	1710.71	1198.11	1704.63	1818.32	1827.34	1903.1	1709.91	1735.01
5.76_853.6480m/z	853.648	5.7564	394.201	281.923	539.329	2161.13	2062.13	2134.24	695.732	1684.49	1204.76	538.988	519.339	565.99
18.44_593.8480n	632.814	18.4404	1510.86	1615.02	1532.6	1742.83	1036.04	2348.1	1538.47	1874.22	1762.82	1173.61	1164.56	1304.18
24.20_424.1910m/z	424.191	24.2035	2262.56	2669.17	2044.5	1074.27	1134.16	951.804	1004.06	1103.35	1224.01	2082.08	1770.74	1685.44
16.18_195.1380m/z	195.138	16.1798	1301.35	1372.04	1339.11	1700.01	1941.09	1359.9	2559.67	1497.15	1285.45	1400.55	1315.38	1398.12
18.30_584.2764n	623.233	18.2955	1420.06	1688.58	1269.88	288.242	313.141	246.553	483.379	412.691	307.949	1241.78	996.956	879.402
7.80_453.1691m/z	453.169	7.80353	1206.82	826.994	1687.21	2551.85	1621.21	3333.84	901.583	1278.5	183.025	745.002	709.785	765.178
24.04_792.5064n	793.514	24.0434	1479.44	1249.14	1833.03	1309.22	1075.94	1466.25	1649.13	1520.5	1179.52	1038.69	1020.24	1132.04
6.42_478.2977n	479.305	6.41685	813.827	995.807	699.666	418.783	502.155	311.017	498.884	643.857	742.777	722.181	636.993	633.122
17.61_293.2113m/z	293.211	17.6113	1259.7	1288.16	1336.22	2152.59	2441.99	1737.8	1183.46	1384.39	994.23	1541.38	1525.16	1703.65
19.49_379.1981m/z	379.198	19.4869	2026.11	2180.67	2040.4	1412.67	1420.32	1322.73	1339.45	1549.95	1325.93	1882.69	1766.35	1875.5
6.17_882.4910m/z	882.491	6.16907	1836.2	2114.98	1710.45	351.148	525.969	155.871	784.372	949.786	1047.87	1632.83	1438.58	1427.97
21.90_388.2814m/z	388.281	21.9048	702.783	715.69	748.442	1279.01	1552.8	930.713	1106.05	1339.77	1508.85	1293.43	1278.77	1427.36
17.65_474.2489m/z	474.249	17.6494	158.993	86.8519	244.384	2436.52	2504.43	2226.67	408.814	614.864	259.558	288.901	306.473	363.168
2.74_189.9921m/z	189.992	2.7354	2309.68	2693.56	2118.28	899.52	874.427	872.214	866.676	779.705	931.751	2082.77	1681.02	1493.88
5.88_331.7555m/z	331.755	5.87838	1214.54	1377.88	1152.4	1348.36	1606.05	1012.13	1181.93	1942.64	2167.67	1241.72	1108.36	1116.5
14.61_155.0857m/z	155.086	14.6091	1664.2	1337.84	2129.23	2262.81	1688.85	2704.96	1545.19	2070.16	674.781	1080.77	1091.4	1241.36
11.81_274.7406m/z	274.741	11.8138	1562.23	1853.43	1401.22	753.021	1005.39	456.785	1264.05	1550.89	1372.56	2028.36	1647.88	1477.76
21.46_484.3401n	502.373	21.4616	1410.7	1461.84	1477.11	1808.39	1894.09	1617.36	1554.81	1822.79	1715.92	1547.62	1488.61	1619.64
15.98_279.2320m/z	279.232	15.9844	1030.38	1163.17	983.459	1434.78	1789.61	996.356	958.558	885.399	1287.05	2200.12	1653.53	1318.04
22.64_413.2338m/z	413.234	22.6415	1321.67	1636.36	1117.12	1116.77	1148.32	1020.16	1712.29	1376.3	2174.1	1807.67	1472.38	1325.05
19.28_393.2075n	411.214	19.2772	1479.98	1725.87	1357.42	1739.7	1976.36	1401.7	1513.84	1427.33	1479.74	1683.92	1442.87	1386.01
17.25_576.1997n	577.207	17.2529	1032.7	679.665	1471.8	1919.45	1144.68	2582.41	1386.11	1018.7	345.654	594.286	791.485	1089.73
21.18_263.0828n	264.09	21.1824	1334.52	1550.76	1229.5	1297.43	1536.88	982.399	1682.58	1579.2	1989.08	1887.99	1642.92	1607.6
19.63_606.3612n	629.359	19.628	877.626	804.414	1023.97	1803.1	1408.68	2092.49	1020.16	1216.46	1200.34	1021.61	869.048	827.431
16.41_313.0759n	336.065	16.4085	1707.48	1938.96	1618.29	1442.78	1447.7	1353.82	1499.38	1642.3	1517.17	1991.05	1809.05	1857.99
14.85_577.1349m/z	577.135	14.8502	1100.16	941.551	1350.45	960.724	1101.22	764.266	1484.26	1414.29	2333.67	753.955	688.23	710.365
17.10_306.2794m/z	306.279	17.1033	35.9939	20.9928	53.9945	2065.95	2536.98	1474.57	1253.38	1388.26	1544.69	180.223	923.724	1785.15
23.21_447.2729m/z	447.273	23.2105	349.049	367.092	360.093	2169.46	2248.85	1963.7	597.939	1158.01	879.623	454.889	524.885	661.886
21.83_378.1829n	396.217	21.8324	1906.57	2727.69	1244.33	828.202	1152.65	455.508	1092.95	742.82	1324.81	1322.3	1181.87	1192.32
5.93_1036.7732m/z	1036.77	5.92795	913.731	1035.9	867.704	619.807	876.655	326.853	1130.37	1394.78	2691.76	722.446	689.895	745.415
10.32_192.1384m/z	192.138	10.3205	1634.26	1371.54	2033.16	1722.63	1891.17	1453.74	1491.02	1755.74	1614.36	1404.14	1377.33	1526.35
2.20_118.0276n	136.062	2.19697	16.36	11.8352	22.2482	18.978	22.8479	14.0025	22.3954	16.4502	20.37	39.0665	31.6754	28.3281
21.08_316.1799n	317.187	21.0833	1304.62	1482.36	1235.59	937.535	1100.43	720.028	1707.53	1505.64	1980.78	2026.41	1701.69	1594.21
6.62_497.3674n	536.343	6.61985	1462.52	1900.87	1146.06	665.149	817.234	474.318	826.79	1129.69	1307.7	1169.78	1020.68	1001.88
22.68_274.2511n	297.24	22.6796	1418.85	1538.58	1417.37	1277.12	1331.04	1148.79	1615.08	1677.98	1594.24	1660.74	1633.27	1814.31
18.31_552.8113m/z	552.811	18.3146	879.11	981.445	850.033	1298.4	1348.33	1172.84	1090.71	1254.75	1259.53	1014.25	1058.78	1238.48
23.28_481.2700m/z	481.27	23.28	724.269	964.664	544.23	1586.15	2043.45	1036.46	1201.78	1114.18	2068.33	929.155	782.391	735.507
7.03_736.5533m/z	736.553	7.02777	1083.84	1385.97	872.042	1204.62	1446	893.073	1076.07	1760.17	2315.72	936.592	876.41	928.109
18.10_368.1773m/z	368.177	18.104	1152.24	1206.68	1193.81	1801.39	1536.64	1961.21	1354.78	1459.55	1342.79	1204.17	1242.3	1439.03
5.49_343.1179m/z	343.118	5.4924	1125.22	1073.81	1270.39	1663.92	1261.1	1969.81	1694.3	1547.18	1307.91	1180.73	1209.53	1392.73
6.99_685.8487m/z	685.849	6.98963	1918.28	3001.16	995.257	900.287	1205.8	542.334	1208.68	1692.05	2248.21	1321.31	1145.27	1115.43
17.39_328.1926n	367.159	17.3901	896.96	563.649	1305.02	1381.89	529.14	2154.15	1553.22	1639.55	1955.59	617.851	629.051	720.555
9.65_762.4213m/z	762.421	9.6486	0	0	0	0	0	0	0	0	5147.73	0	65.4285	139.21
4.15_322.2490m/z	322.249	4.15248	1090.11	1296.3	974.764	1637.33	1742.27	1437	1053.84	2099.14	1983.12	1115.4	1026.54	1068.73
21.08_629.8169n	647.807	21.0757	18.6443	27.499	11.3433	9.56098	18.565	0	182.104	96.9898	425.266	197.502	119.744	57.2727
18.76_649.3970m/z	649.397	18.7616	790.232	813.794	832.522	2146.93	2985.15	1183.66	695.889	731.039	694.452	1155.6	1089.62	1162.73
16.40_248.1153m/z	248.115	16.3971	1397.7	1480.21	1431.66	1437.94	1456.31	1335.79	1518.05	1504.83	1425.35	1847.79	1751.75	1879.34
3.13_547.2128m/z	547.213	3.12898	646.637	569.851	777.309	1793.85	1650.93	1832.28	1252.66	1563.61	1520.01	822.08	901.546	1096.1
3.38_223.0602m/z	223.06	3.37675	611.399	684.068	589.68	1444.92	559.418	2246.25	780.03	1190.89	1089.64	543.116	690.384	925.787
22.44_512.4158m/z	512.416	22.4356	1624.15	1859.34	1524.3	1712.34	1680.43	1644.51	1503.05	1856.24	1632.31	1770.74	1631.65	1700.86
5.65_328.2595m/z	328.259	5.65348	1365.1	1113.46	1730.49	1734.49	1818.09	1549.85	1507.98	1781.44	1815.81	1624.56	1373.76	1298.34
21.08_166.0781n	189.072	21.0757	1390.98	1542.43	1355.44	1119.31	1292.11	881.302	1670.12	1550.5	1860.43	1973.46	1700.19	1643.96
6.99_514.6387m/z	514.639	6.98582	1397.69	2171.86	739.993	1298.39	1805.15	715.984	1162.85	1726.69	2204	975.779	909.292	958.886
23.66_380.2012n	403.19	23.6612	1429.74	1862.05	1116.58	1157.01	1606.48	640.134	1709.36	1190.05	2183.9	1870.97	1527.88	1379.83
18.95_498.3786m/z	498.379	18.9484	1081.95	1050.38	1203.67	1079.16	1304.87	790.583	973.945	1245.97	2174.39	986.991	974.145	1085.66
3.41_378.1658m/z	378.166	3.40723	1107.16	1141.47	1165.1	1861.88	2217.42	1397.88	1205.92	1042.93	1140.9	1345.25	1325.49	1474.95
23.46_411.2063m/z	411.206	23.463	634.504	587.13	734.754	559.939	494.723	592.537	735.655	650.03	587.562	580.163	542.412	573.905
18.44_368.1771m/z	368.177	18.4366	1241.07	1271.88	1313.68	1724.12	1393.58	1954.23	1446.86	1581.2	1590.3	1200.83	1193.38	1338.27
24.37_367.1894m/z	367.189	24.3684	544.802	776.357	358.646	472.212	528.845	388.072	1043.4	569.101	1549.77	653.483	594.906	612.275
20.54_487.2244n	488.232	20.541	977.458	1132.2	904.175	1162.9	1361.58	896.482	1340.35	1264.26	1540.16	1507.65	1356.25	1377.98
21.06_201.0705n	202.078	21.0642	1280.02	1464.65	1202.05	975.18	1151.11	742.44	1662.58	1461.18	1916.77	1966.94	1669.99	1586.23
5.27_502.1835n	503.191	5.26747	1142.02	1059.66	1319.55	1628.66	1248.55	1913.9	1467.03	1262.23	1232.31	1123.96	1197.92	1424.81
18.83_422.2086n	423.216	18.8264	1349.38	1319.59	1491.62	2045.83	2032.01	1940.48	1310.14	1314.89	1052.12	1260.76	1168.65	1225.73
7.12_529.0670m/z	529.067	7.1164	1344.31	1803.03	997.611	1178.55	1506.21	782.236	1112.25	1698.75	2224.49	1127.66	1049.62	1105.56
6.94_363.6212m/z	363.621	6.9439	954.183	1022.72	965.166	2136.61	2991.64	1157.12	936.72	773.25	626.586	1151.79	1049.07	1080.28
5.63_340.0243m/z	340.024	5.62678	2098.74	2417.31	1955.07	1306.89	1238.94	1298.72	1287.12	1465.28	1459.2	2070.59	1807.6	1775.38
18.75_335.1525m/z	335.153	18.7502	1082.18	1154.11	1100.44	1618.33	2030.79	1111.59	948.449	991.542	907.45	1420.03	1281.25	1306.03
6.92_645.4972m/z	645.497	6.9172	1078.72	1324.25	923.096	1075.68	1058.96	1029.74	998.135	2010.5	2017.16	847.418	886.123	1037.95
6.97_281.0973n	320.059	6.96677	152.991	168.886	149.845	202.326	223.614	169.251	175.896	88.9469	83.2155	129.025	134.239	156.589
6.62_501.3815m/z	501.381	6.62367	1343.57	1679.27	1119.83	1296.94	1523.92	994.397	1230.81	1753.47	2038.72	1214.85	1151.74	1235.67
15.58_145.0780n	163.112	15.5831	1085.84	998.501	1263.67	1384.93	1623.56	1065.63	1544.7	1697.97	1779.61	1854.58	1619.8	1591.81
19.01_954.6118n	972.646	19.0056	1468.74	1628.78	1431.09	1383.28	1385.18	1300.8	1292.03	1405.21	1346.09	1673.07	1515.45	1551.3
18.55_186.1193n	204.139	18.5472	1416.83	1155.23	1796.49	1130.83	1208.32	987.46	2057.67	1382.71	1576.13	1201.64	1193.13	1336.93
2.97_305.1241m/z	305.124	2.97175	12.2353	10.3805	15.1097	7.86395	7.24586	8.02394	13.1853	8.04103	17.3703	20.9425	19.5051	20.5577
14.61_115.0546m/z	115.055	14.6053	1686.22	1374.99	2137.97	2148.39	1599.86	2571.76	1544.82	1968.16	679.208	1052.5	1079.13	1243.52
20.54_378.0767n	379.084	20.5448	2050.6	2367.02	1905.07	1251.75	1299.82	1130.77	1151.26	1322.03	1195.39	1949.39	1694.91	1656.81
16.35_246.5779n	264.591	16.3475	1440.03	1530.77	1469.3	1227.47	1297.73	1085.71	1464.26	1493.44	1334.04	1824.14	1701.55	1796.17
17.52_430.2033n	431.211	17.516	1620.5	1544.06	1831.99	1933.8	1593.31	2161.64	2122.85	1383.66	956.632	810.972	980.489	1275.17
18.98_479.3013n	480.309	18.9751	1058.04	551.768	1652.47	1430.33	663.686	2113.66	1494.29	1471.49	1685.25	649.904	548.764	517.678
18.76_374.1769m/z	374.177	18.7616	1262.36	1394.55	1235.37	1967.71	2328.91	1491.88	1050.89	1134.72	1066.21	1406.81	1296.45	1351.59
18.32_412.1140m/z	412.114	18.3223	2154.84	2487.58	2001.67	1124.19	1138.86	1044.02	1109.69	1166.35	1100.29	1939.2	1674.95	1624.53
13.16_432.2383m/z	432.238	13.1623	715.363	772.049	718.29	1907.8	1615.28	2089.19	831.518	1610.88	981.893	543.853	602.416	737.882
24.20_556.4366n	595.401	24.2035	924.202	989.955	935.467	1124.44	1271.66	911.724	1175.56	1202.83	1632.69	1348.83	1418.41	1669.06
11.23_357.1306m/z	357.131	11.2296	950.304	971.087	1008.71	1818.56	2290.46	1240.73	1098.6	1103.57	1010.04	1311.19	1113.99	1059.01
18.89_401.2857n	402.293	18.8912	1431.34	1492.74	1489.22	1715.49	1338.54	1992.51	1451.56	1683.09	1305.9	1404.16	1270.78	1299.62
21.07_853.4176m/z	853.418	21.068	28.3807	51.7002	7.42625	62.5428	88.9439	32.4984	194.238	87.2273	416.181	196.775	140.991	103.206
17.66_434.2072n	435.214	17.6608	1067.92	779.419	1445.42	956.739	526.852	1330.89	1430.8	1117.01	1426.23	983.734	934.728	1005.05
18.32_407.1153n	408.123	18.3184	1874.31	2150.92	1753.89	1126.85	1178.87	1009.18	1181.22	1218.01	1134.9	1876.72	1666.92	1669.91
17.66_439.3643m/z	439.364	17.6647	1490.47	1613.71	1491.44	1573.26	1686.06	1368.8	1384.56	1749.14	1801.02	1674.6	1723.71	1992.86
11.87_243.0784m/z	243.078	11.8672	625.597	670.36	632.967	2183.97	3038.31	1202.41	712.409	750.245	550.731	1204.39	1079.01	1091.39
20.55_209.0698m/z	209.07	20.5525	1190.89	1304.28	1176.73	1540.02	1557.89	1432.44	1471.65	1686.03	1517.71	1410	1373.08	1511.45
22.31_761.4043m/z	761.404	22.306	720.363	868.232	632.524	809.997	1101.85	470.963	1714.9	1077.58	2134.71	1233.34	964.614	819.027
14.61_104.0629n	143.02	14.6091	1189.74	1043.75	1434.87	1640.22	1301.94	1882.95	1264.24	1583.21	614.15	837.886	870.976	1015.26
18.11_322.1539m/z	322.154	18.1078	1275.53	1361.74	1295.62	1713.83	1413.65	1914.18	1276.55	1504.91	1399.88	1275.61	1262.58	1410.72
8.87_215.1525n	216.16	8.86905	1603.41	1830.52	1509.91	1542.93	1522.94	1473.04	1425.12	1352.39	1369.14	1544.25	1418.01	1472.8
17.47_306.2436m/z	306.244	17.4702	1051.7	1143.12	1047.93	1177.47	938.241	1348.11	275.832	1374.81	1223.33	209.728	447.003	741.343
6.80_127.0158m/z	127.016	6.79902	956.96	1093.81	899.854	1564.35	1926.48	1111.09	918.721	2081.9	1910.11	1112.76	1016.85	1050.76
21.06_244.1142n	267.12	21.0642	1070.55	1202.15	1028.16	992.021	1121.89	804.364	1585.33	1466.55	1854.98	1689.23	1472.5	1443.75
14.61_333.1190n	351.153	14.6091	1729.98	1357.51	2246.62	1839.88	1381.66	2190.93	1585.51	1963.02	377.314	1103.63	1218.58	1489.1
6.95_262.2380m/z	262.238	6.95152	1214.55	1025.18	1505.14	1580.12	1477.15	1591.04	1186.6	1560.1	1825.78	1563.83	1508.71	1646.19
3.14_721.2444m/z	721.244	3.1366	43.2737	6.01005	84.1435	1403.81	1110.42	1615.44	1381.81	1011.82	1072.56	265.706	624.011	1061.98
6.15_441.3433m/z	441.343	6.14618	1079.36	874.819	1373.85	1797.99	1883.19	1608.05	1293.09	1645.68	1443.24	1247.5	1140.95	1180.05
21.12_524.3710m/z	524.371	21.1214	1020.64	782.034	1344.3	1306.31	868.989	1667.54	1444.34	1316.45	1393.73	893.373	867.6	952.585
24.84_714.4987m/z	714.499	24.8382	8.80898	3.69722	14.6548	1669.19	1598.37	1642.78	295.382	1245.08	1574.33	49.4109	222.12	423.186
14.67_316.4658m/z	316.466	14.6672	0	0	0	911.95	1708.17	62.6037	202.122	212.37	454.856	0	0	0
6.42_453.9512m/z	453.951	6.42067	965.626	1269.42	742.302	823.344	1188.16	410.565	941.193	1733.6	2206.44	766.397	774.11	880.644
22.01_507.3082m/z	507.308	22.0077	1283.71	1419.65	1254.75	1720.2	1539.62	1800.58	1352.68	1781.02	1397.02	1310.69	1221.41	1288.07
24.21_761.3435m/z	761.343	24.2111	685.7	740.822	687.72	1051.47	1281.33	760.371	1382.43	1318.84	2169.74	1213.89	1372.66	1706.67
22.34_556.4419m/z	556.442	22.3441	1631.59	1823.46	1575.68	1621.5	1586.68	1561.87	1481.03	1794.47	1593.79	1810.52	1635.59	1669.47
6.03_312.1032n	330.137	6.0347	1732.67	1413.22	2196.51	2264.39	1430.61	2966.26	1485.13	1370.84	576.259	920.83	960.707	1123.23
14.60_296.6355n	335.618	14.5976	1345.74	647.307	2156.32	2003.04	915.189	2974.21	939.663	1573.52	66.5941	281.759	341.358	444.535
18.32_392.0924n	410.126	18.3184	1444.21	1608.43	1400.34	1331.95	1359.64	1226.66	1258.36	1322.28	1291.54	1550.25	1443.27	1520.53
16.36_425.1763m/z	425.176	16.3551	1348.1	1359.42	1449.13	1381.09	1588.41	1093.31	1301.33	1086.02	1036.32	1651.07	1462.92	1461.53
16.48_171.0808m/z	171.081	16.4771	1162.54	1301.64	1120.33	1643.08	1650.08	1540.38	1252.69	1415.81	1052.74	1256.97	1213.43	1324.8
20.84_597.2708n	598.278	20.8355	124.142	156.635	101.994	405.309	605.067	181.94	542.334	323.88	573.159	469.169	423.7	432.32
23.47_413.2297m/z	413.23	23.4745	1320.67	1510.86	1240.54	947.061	956.163	882.789	1488.85	1257.34	1835.89	1833.88	1470.19	1294.19
14.14_395.7162n	396.723	14.1392	619.888	122.063	1169.37	844.453	600.217	1039.5	234.541	419.117	0	146.77	146.975	165.943
19.92_430.2570m/z	430.257	19.9225	1228.09	1354.67	1203.85	1359.87	1327.29	1313.23	1715.02	1404.67	1690.39	1680.87	1406.28	1311.21
6.92_611.4717n	634.461	6.92483	1044.06	1470.13	704.984	369.138	458.437	258.336	942.346	1111.39	1459.9	822.369	849.295	984.641
17.16_337.2736m/z	337.274	17.1605	2214.89	1427	3187.36	930.751	572.717	1234.57	940.065	1008.65	1188.39	1085.15	716.851	440.069
4.22_482.0504m/z	482.05	4.2211	1790.48	1815.76	1914.42	51.0936	81.2319	17.979	154.053	11.7879	1.72584	1540.75	1206.56	1026.4
4.76_764.2542m/z	764.254	4.76333	1244.68	900.323	1692.75	1681.44	652.861	2612.07	1605.18	1757.91	1441.48	505.605	695.64	974.48
24.04_711.0018n	729.036	24.0434	1006.19	692.607	1403.63	1256.5	842.592	1597.22	1444.74	1347.47	1113.59	534.097	515.546	562.809
16.30_264.0901m/z	264.09	16.2979	1304.56	1438.38	1279.45	1131.17	1149.76	1046.7	1270.4	1278.52	1224.54	1506.93	1434.52	1545.25
5.89_722.4294n	740.463	5.886	1177.51	1283.67	1169.47	270.19	279.439	245.203	1094.56	2326.45	1363.66	429.279	370.232	358.45
19.54_295.2273m/z	295.227	19.5403	1303.58	1444.8	1270.99	1838.96	2183.56	1387.23	1174.55	1474.91	1705.98	1343.16	1373.47	1579.12
16.72_674.3439m/z	674.344	16.7182	1130.18	958.742	1395.81	1174.09	790.275	1489.52	1183.22	2110.56	1482.93	726.548	849.566	1081.04
4.66_218.1392n	257.103	4.6566	148.23	175.161	133.652	20.3165	15.4761	23.9735	120.039	221.523	112.65	13.9863	18.4312	25.229
24.03_773.4646m/z	773.465	24.0282	882.382	672.972	1165.32	1229.26	959.951	1426.95	1441.79	1368.8	1142.82	681.064	691.016	789.183
20.51_337.2153m/z	337.215	20.5067	1109.32	1340.13	970.947	1066.45	1390.83	679.954	1567.24	1333.06	1852.23	1984.56	1628.68	1480.71
24.77_323.1520m/z	323.152	24.7696	652.138	676.715	681.906	712.877	802.156	582.072	842.222	893.922	1070.54	915.289	991.61	1194.52
6.18_793.1025m/z	793.103	6.17668	1161.29	1342.99	1076.38	531.834	829.155	203.531	793.846	1581.07	2377.4	930.847	894.623	972.607
5.78_387.1576m/z	387.158	5.78308	1144.35	771.086	1612.98	2142.98	1432.79	2728.34	1063.07	1259.64	349.466	667.561	723.783	872.403
5.23_461.8560m/z	461.856	5.22555	1221.4	1251.31	1293.26	1213.71	1406.92	949.797	1401.12	1374.02	1965.15	1134.54	968.009	925.051
5.88_340.9475m/z	340.948	5.87838	784.227	895.464	738.341	884.963	1220.71	497.666	807.351	1770.55	2155.81	730.775	656.777	666.623
19.54_277.2167m/z	277.217	19.5403	1351.63	1500.17	1315.72	1720.69	2042.76	1298.39	1178.67	1393.84	1577.77	1383.25	1400.91	1597.41
18.44_388.2609n	389.268	18.4404	1483.84	1511.09	1580.24	1651.55	1295.72	1911.17	1561.32	1647.32	1366.11	1296.09	1302.53	1475.25
10.93_161.0969m/z	161.097	10.9314	1577.97	1445.83	1841.61	1970.72	1668.17	2158.47	1287.61	1631.5	802.209	1128.88	1113.43	1240.12
14.59_320.1750n	321.131	14.59	1466.89	956.003	2100.02	2115.93	1365.42	2743.18	1420	1855.17	192.074	603.641	712.903	913.174
20.57_360.2134n	361.221	20.5715	1483.43	1683.52	1406.95	1559.32	1640.63	1387.18	1501.32	1540.88	1558.51	1565.18	1514.63	1657.43
6.17_413.7494n	414.757	6.17287	738.602	876.549	662.206	391.3	452.667	307.138	455.893	596.703	653.201	607.258	528.009	516.165
14.13_320.1667n	338.156	14.1278	428.187	32.595	859.462	682.445	470.725	854.411	152.771	265.417	0.985859	65.3361	63.3124	69.3711
18.20_433.2331m/z	433.233	18.1964	1553.61	1618.42	1618.26	1180.74	961.189	1331.51	999.759	1086.15	1089.39	1305.24	1239.31	1331.58
6.62_401.3037m/z	401.304	6.62367	1181.68	1647.07	814.77	1118.38	1509.85	661.755	1079.99	1540.32	2083.19	940.829	863.783	897.006
18.57_618.2756n	619.283	18.57	35.1563	28.4799	44.7623	230.339	146.099	301.162	73.1427	73.6486	65.4843	24.0879	28.4167	36.3731
16.34_381.2051m/z	381.205	16.3399	1126.13	915.955	1430.15	1455.68	1465.09	1361.48	1300.06	1418.42	1072.1	1504.46	1289.2	1238.53
18.31_651.2463n	674.265	18.3108	1575.99	1708.57	1574.75	884.155	862.622	854.184	1124.36	1011.11	857.945	1637.96	1495.72	1544.43
16.96_640.3454m/z	640.345	16.9622	786.732	232.289	1406.73	999.814	241.331	1700.05	1412.4	1019.15	908.577	320.634	273.558	261.404
18.10_918.0034n	935.987	18.104	497.228	536.105	499.786	576.959	311.844	808.465	406.729	459.8	411.543	448.858	439.907	487.114
18.44_425.4989m/z	425.499	18.4366	1378.9	1337.47	1535.23	1218.36	490.73	1875.01	1422.95	1601.02	1336.66	862.878	913.486	1080.71
21.00_722.5050m/z	722.505	20.9956	1120.21	1197.02	1136.75	1562.19	1661.47	1371.9	1370.93	1725.59	1561.35	1341.91	1281.04	1383.71
14.60_407.6603n	408.668	14.6014	1117.51	531.747	1796.41	1733.33	801.563	2564.12	864.862	1500.23	49.6167	213.773	280.189	382.373
6.94_356.6397m/z	356.64	6.9439	923.941	957.413	967.464	1812.23	2546.66	972.223	1079.85	765.853	601.451	1249.9	1266.35	1444.47
20.24_760.3977n	778.431	20.2436	405.725	544.637	300.624	616.598	837.341	359.936	1533.72	900.492	2191.46	1257.85	1060.59	998.726
8.61_163.0756m/z	163.076	8.606	988.545	825.903	1233.57	1514.28	1106.5	1833.85	1467.02	1278.59	1264.71	942.314	941.144	1060.12
19.01_477.3174n	495.339	19.0056	1257.22	1362.21	1256.99	991.646	893.568	1031.96	1017.56	1010.63	970.905	1301.91	1202.89	1257.44
18.44_377.1707m/z	377.171	18.4366	1223.45	1250.54	1298.32	1651.63	1342.92	1864.13	1504.02	1526.94	1397.61	1110.29	1121.61	1276.11
14.14_239.0903n	262.109	14.1392	458.787	236.506	719.301	719.527	609.591	787.548	361.514	474.372	73.3437	244.283	257.033	302.595
3.62_694.2483m/z	694.248	3.62167	628.039	555.774	752.642	1063.91	741.757	1324.08	896.773	758.705	869.639	684.231	690.149	784.17
18.10_633.8143m/z	633.814	18.1002	742.547	828.6	718.372	966.818	665.527	1211.79	720.283	857.687	785.639	733.456	739.712	840.399
15.46_535.1967m/z	535.197	15.4611	894.817	693.613	1170.59	1512.86	970.465	1967.12	1188.79	1042.79	446.229	959.167	1020.01	1211.07
19.28_1160.6908n	1178.72	19.2811	837.617	825.316	919.719	1164.91	561.649	1700.32	938.291	1128.9	917.279	725.034	607.113	566.697
9.44_277.2165m/z	277.216	9.44178	1062.36	990.173	1223.07	1572.59	1635.73	1417.83	952.293	1002.41	995.231	1475.23	1211.83	1103.12
6.92_645.9814m/z	645.981	6.92483	1091.88	1320.83	953.921	926.011	948.347	849.733	947.282	1753.5	1897.32	841.557	867.545	1004.28
21.08_487.2158m/z	487.216	21.0795	744.842	852.084	699.67	655.697	731.986	541.212	1457.28	1222.97	1917.36	1518.13	1263.24	1169.62
14.54_398.1807n	416.215	14.5367	1238.54	1221.93	1358.36	1389.74	1232.98	1465.54	1090.52	1149.02	1335.43	1205.14	1165.52	1274.68
7.21_473.3385n	491.372	7.20788	1124.89	1430.69	912.836	1197.54	1478.32	847.005	1063.9	1614.1	1911.51	995.535	953.915	1034.07
20.61_379.1904m/z	379.19	20.6134	1387.48	1603.45	1287.13	1560.29	1660.39	1369.3	1536.39	1210.24	1513.82	1454.4	1401.17	1526.82
13.84_279.1593m/z	279.159	13.8381	1129.21	1251.44	1101.09	1788.23	2381.08	1091.2	1053.48	1073.97	1059.36	1454.64	1285.11	1279.64
6.17_893.5348m/z	893.535	6.16523	931.162	1028.98	910.937	507.846	727.898	258.212	905.806	1106.86	1322.25	930.894	1031.6	1264
23.43_320.2586m/z	320.259	23.4325	968.115	1281.06	735.844	1041.49	1145.23	877.083	374.279	1827.82	1264.13	621.383	674.033	812.73
8.12_451.1535m/z	451.154	8.1171	914.263	682.274	1222.44	1854.34	1391.93	2208.74	1118.68	961.904	685.613	665.072	657.276	733.388
21.08_494.3029n	512.337	21.0757	1115.14	1264.3	1058.9	1430.14	1451.22	1325.75	1329.24	1487.59	1673.61	1538.54	1329.85	1290.92
7.08_177.0547m/z	177.055	7.08113	839.741	904.468	844.993	1671.07	1636.72	1608.07	1381.75	1183.27	962.292	958.697	1049.61	1274.51
15.58_122.0757n	161.055	15.5831	1162.42	1162.8	1258.9	1338.42	1433.09	1165.79	1400.57	1462.6	1446.78	1631.53	1501.51	1563.17
6.94_468.1900m/z	468.19	6.9439	894.41	883.145	980.21	1872.23	2553	1082.39	1078.63	770.471	512.397	1198.05	1217.21	1391.75
14.96_195.1373m/z	195.137	14.9608	667.281	637.494	752.675	852.02	843.2	811.208	998.735	884.277	653.218	1074.84	903.694	847.916
6.63_401.5547m/z	401.555	6.62748	1194.72	1679.18	809.818	1072.37	1436.94	645.329	1028.71	1477.56	2062.88	918.011	852.294	895.381
21.71_338.2743m/z	338.274	21.7142	1294.46	1296.95	1399.84	1524.45	1361.3	1598.8	1122.97	1608.66	1777.53	1535.97	1345.42	1326.64
14.61_131.0495m/z	131.049	14.6091	1544.69	1274.28	1943.82	1955.51	1454.88	2342.22	1423.02	1846.03	615.487	1037.78	1043.89	1183.26
6.81_589.4381m/z	589.438	6.80665	1263.57	1469.3	1163.15	1395.28	1445.1	1264.18	1204.2	1661.99	1647.47	1005.15	1019.34	1163.67
3.45_508.1843m/z	508.184	3.44917	700.001	632.359	825.977	1538.2	1512.47	1474.32	1165.05	1019.75	1006.47	781.408	835.584	996.43
22.05_688.5181m/z	688.518	22.0497	928.066	973.754	959.717	1544.42	1503.58	1495.28	1274.23	1459.81	1347.67	1161.08	1097.76	1174.57
24.20_610.3427n	611.31	24.1997	263.263	303.346	245.119	279.137	290.336	251.678	194.517	194.479	222.466	272.765	234.555	226.288
7.46_604.7907m/z	604.791	7.4595	1021.85	1235.51	893.339	1135.31	1384.28	820.199	1036.96	1623.04	1883.51	955.891	917.78	996.831
22.30_369.2010n	408.166	22.2984	519.797	666.542	416.369	499.597	718.548	251.543	1010.29	698.169	1263.53	820.233	663.63	591.745
4.81_584.4380m/z	584.438	4.80908	886.059	1017.3	828.654	1173.68	1254.56	1024.42	1013.1	1353.46	2166.06	1100.31	980.847	986.595
17.68_608.1529n	609.16	17.6847	696.922	724.33	727.59	921.805	1061.43	728.48	955.253	1595.16	1976.56	894.91	768.271	739.709
17.40_650.2155m/z	650.215	17.4016	1.64483	0	3.42672	5.91533	0	11.4861	105.456	5.05549	7.40736	0	309.084	657.626
6.98_514.3879m/z	514.388	6.9782	1160.89	1788.87	629.642	1076.09	1500.48	589.015	1031.88	1589.18	1897.97	851.982	772.296	791.201
17.86_454.2929m/z	454.293	17.86	825.819	550.558	1169.9	1323.02	1015.64	1553.33	1232.57	1311.13	1649.16	585.581	532.427	547.243
4.96_425.0323m/z	425.032	4.96155	0.0890695	0	0.185562	1.73874	1.36029	2.0159	1.95855	3.73693	0	0	0.574928	1.22325
4.45_311.1280m/z	311.128	4.44982	837.256	857.655	886.627	1331.55	1000.37	1585.15	1351.52	1116.64	1192.4	851.091	899.589	1062.93
18.41_439.1393m/z	439.139	18.4061	1296.18	1231.46	1468.92	1785.68	2508.8	958.548	1460.21	1270.35	1083.92	1255.2	1124.76	1137.91
14.04_288.2900m/z	288.29	14.0439	980.547	1247.21	795.595	1208.14	1376.21	969.689	910.544	1263.1	2320.19	1203.69	936.309	788.455
3.60_500.0610m/z	500.061	3.5988	2122.56	2320.21	2101.78	1414.07	889.839	1855.92	1478.01	1464.63	1129.75	1184.2	1268.44	1514.62
16.28_256.1040m/z	256.104	16.2751	1293.22	1460.14	1234.06	1034.7	1014.1	995.022	1091.06	1151.26	1088.2	1362.73	1328.36	1463.57
15.59_374.2903m/z	374.29	15.5907	533.193	573.141	537.677	643.078	832.649	416.046	459.028	382.471	618.751	1229.54	855.713	591.124
3.11_667.2331m/z	667.233	3.11373	0.816671	0	1.7014	1378.4	1173.33	1503.17	1358.25	1373.61	1741.91	8.06678	115.386	237.436
18.07_439.1395m/z	439.139	18.0697	1249.15	1161.71	1440.68	1760.4	2423.15	995.1	1411.59	1304.58	1099.7	1139.5	1036.38	1065.56
5.17_611.1611m/z	611.161	5.17218	1044.12	1481.6	693.653	279.713	223.432	319.699	1065.55	1963.28	1439.66	222.896	454.236	743.563
7.87_469.1870m/z	469.187	7.86835	377.946	32.0382	755.35	159.161	6.5893	302.461	40.5542	188.107	83.8573	517.012	430.675	399.317
4.03_402.1522n	420.186	4.03335	488.573	501.729	516.131	1217.96	935.194	1429.78	878.32	817.843	675.506	486.469	544.695	672.457
20.17_467.2768m/z	467.277	20.1664	28.3265	25.8608	33.1527	1340.38	945.622	1657.05	1394.65	1228.17	1358.16	34.6444	37.2878	44.6914
6.81_415.9828m/z	415.983	6.81045	1075.64	1252.88	988.042	958.895	1139.42	722.507	1023.88	1498.65	1942.03	1016	971.095	1050.16
4.17_163.0393m/z	163.039	4.16773	1531.64	2347.06	843.85	903.349	1033.66	720.42	1430.11	780.068	1310.2	461.861	500.415	602.851
15.37_435.3328m/z	435.333	15.3658	1183.16	1460.39	1004.53	1258.28	1452.33	990.937	1117.26	1059.66	1587.81	1585.48	1670.63	1969.05
7.54_642.4854m/z	642.485	7.53955	1008.96	1246.41	855.595	1120.28	1357.74	817.557	1025.95	1595.45	1831.33	925.949	894.238	976.685
21.08_293.1217m/z	293.122	21.0757	1055.21	1188.99	1009.37	912.119	1065.36	705.75	1468.18	1319.47	1664.69	1659.74	1406.46	1332.73
9.68_709.2132m/z	709.213	9.67528	510.879	425.787	638.543	959.327	687.73	1175.04	584.478	590.64	241.469	383.163	501.06	682.921
6.35_367.1645m/z	367.164	6.35203	674.541	598.046	807.249	1454.17	1229.5	1594.13	1305.42	1522.51	1130.78	801.668	1047.62	1427.3
6.97_348.1492m/z	348.149	6.96677	830.671	857.724	872.841	1846.74	2564.86	1021.05	963.076	733.17	647.059	1072.92	1074.71	1213.69
18.51_485.3407m/z	485.341	18.5129	520.664	109.028	975.689	1573.9	143.224	2912.89	1383.28	659.993	1849.52	50.2107	60.5995	78.7244
6.98_652.9793m/z	652.979	6.98202	150.419	170.843	142.53	1472.64	1485.83	1373.67	125.393	170.225	2155.3	2117.35	2037.76	2218.31
18.90_378.1839n	396.215	18.9027	1397.22	1437.29	1473.57	1643.04	1540.01	1650.36	1473.92	1170.25	904.143	1097.25	1129.66	1306.27
16.73_153.0698m/z	153.07	16.7335	927.407	1129.08	803.018	1730.49	1468.65	1891.53	834.973	1392.5	660.585	1447.56	1200.76	1107.26
18.32_625.2327m/z	625.233	18.3184	1171.88	1321.89	1119.53	339.721	270.029	389.622	963.752	642.667	600.771	1129.09	989.817	976.902
18.06_399.3577m/z	399.358	18.0621	1044.66	1105.7	1070.67	1314.85	1329.81	1223.3	1130.73	1389.92	1212.45	1319.2	1267.23	1377.04
11.97_484.3062m/z	484.306	11.9739	29.155	45.2144	15.5253	0.316632	0.614819	0	0	0	82.1415	8.04793	5.63806	3.94793
6.17_419.3291m/z	419.329	6.17287	405.715	422.019	423.221	1803.81	1909.24	1593.31	537.838	1419.25	897.856	499.077	476.635	515.04
6.80_378.2884m/z	378.288	6.7952	1217.78	1640.3	896.74	1077.56	1311.67	780.684	1182.54	1556.34	1643.75	1064.95	1033.46	1133.91
9.09_632.3001m/z	632.3	9.09395	284.787	33.1791	560.127	511.865	138.18	855.732	381.154	957.326	641.566	589.06	493.399	460.725
15.59_293.0984n	332.058	15.5907	1172.09	1119.26	1322.59	1093.74	1322.33	801.428	1367.04	1455.25	1550.58	1929.03	1619.53	1516.77
16.48_153.0689m/z	153.069	16.4771	958.79	1084.59	912.884	1546.29	1662.95	1339.55	1062.03	1348.26	1001.73	1048.12	1018.64	1119.2
20.54_276.0531m/z	276.053	20.541	1134.87	1229.79	1134.54	1345.21	1359.45	1252.61	1277.66	1420.37	1353.05	1335.2	1255.85	1336.81
14.72_517.1862m/z	517.186	14.7244	988.368	826.56	1232.54	1901.78	1307.57	2385.2	1200.01	867.493	290.924	523.35	568.938	687.156
18.11_370.2512n	371.259	18.1078	1295.25	1427.05	1271.39	1521.14	1231.15	1722.52	1227.02	1412.45	1316.72	1250.72	1228.94	1364.05
7.22_566.7615m/z	566.762	7.22313	1031.48	1423.33	725.588	994.393	1252.87	677.994	986.134	1481.04	1896.9	832.577	805.711	881.701
12.91_302.2690m/z	302.269	12.9098	56.1617	53.6536	63.3499	1150.85	1694.6	540.053	654.926	883.59	1040.74	109.344	466.947	884.16
17.65_400.2186n	439.143	17.6532	1359.21	1233.18	1598.51	1771.84	2280	1160.47	1498.02	1191.04	872.543	1117.47	1064.85	1148.18
10.48_685.2275m/z	685.228	10.4844	732.555	524.994	1001.16	1610.19	1091.72	2034.87	1136.48	1007.33	211.11	593.571	653.423	796.69
17.55_504.2441n	522.283	17.5503	1364.88	939.243	1904.26	982.105	327.111	1579.89	1146.66	1221.98	1207.05	446.378	564.806	755.337
2.21_380.1488m/z	380.149	2.20838	423.171	364.027	517.58	698.568	559.111	797.332	446.515	484.092	590.013	1048.76	695.423	430.861
18.77_258.2432m/z	258.243	18.7692	913.566	1004.91	898.349	1446.28	1885.23	923.089	815.221	1741.27	1777.42	1070.1	936.332	922.097
23.44_655.3161m/z	655.316	23.4363	2.49083	0	5.18922	16.1581	7.71798	23.657	25.1469	6.4037	67.9732	0	860.708	1831.29
24.93_545.2971m/z	545.297	24.9297	223.893	419.818	46.6256	725.239	1400.62	7.60649	2081.7	1111.22	1140.48	1282.03	1030.09	909.663
19.28_569.3480n	608.312	19.2849	998.331	1003.11	1076.75	1244.7	807.402	1609.49	1023.08	1185.72	932.417	864.049	738.22	706.633
20.54_437.7097m/z	437.71	20.5448	1031.47	1109.4	1039.5	1317.04	1330.3	1227.06	1080.57	1235.6	1107.28	1190.54	1146.08	1247.93
3.91_379.1510m/z	379.151	3.91137	306.737	316.156	322.88	657.228	808.147	468.025	397.5	260.355	215.065	599.095	498.843	462.273
3.12_143.0729m/z	143.073	3.11753	1343.06	1284.86	1513.17	1344.63	1193.88	1417.05	1352.52	1382.57	1483.84	1363.13	1330.97	1468.73
18.87_279.1729n	318.14	18.8722	978.661	1104.43	934.442	1126.64	958.792	1228.87	947.595	1062.77	945.513	1113.21	992.966	999.489
20.90_454.2947m/z	454.295	20.9003	945.221	1130.82	838.391	1375.52	1588.49	1082.41	1167.26	1157.2	1700.58	1302.49	1072.91	980.29
7.49_694.5006n	695.508	7.49	1150.4	1303.3	1093.38	1144.69	1348.02	874.668	1123.42	1451.65	1727.71	1012.84	901.758	905.79
17.92_276.1599m/z	276.16	17.921	819.153	835.264	871.304	1087.37	1132.29	979.117	973.848	1590.77	1736.99	1137.25	952.672	889.714
17.27_487.1751m/z	487.175	17.2681	873.983	811.057	1009.74	1748.72	1214.09	2181.48	1091.84	799.049	171.659	591.11	638.954	768.366
18.04_415.2149m/z	415.215	18.0392	1591.46	1630.64	1684.92	1676.28	1345.71	1909.19	1089.59	1196.77	756.331	1132.75	1083.5	1172.56
20.67_263.0826n	264.09	20.6668	947.199	1122.99	850.338	1226.12	1434.9	945.913	1377.67	1309.25	1608.43	1507.6	1345.74	1355.68
18.99_328.3213m/z	328.321	18.9942	1282.5	1490.17	1181.71	1667.91	1570.22	1668.44	1282.08	1266.38	1258.06	1356.84	1382.76	1585.21
21.07_460.6989n	461.706	21.0719	401.7	491.285	345.59	245.881	337.217	140.221	905.099	695.547	1236.22	1020.47	802.344	686.643
4.99_589.1915m/z	589.191	4.98823	774.76	651.507	962.577	1321.54	783.77	1782.32	1236.51	1219.25	1209.28	720.348	728.189	828.991
12.41_439.3571m/z	439.357	12.4133	1086.83	1061.26	1202.98	1295.63	1289.21	1226.56	981.575	1123.73	1120.04	1409.09	1234.1	1216.65
15.58_317.1058n	335.132	15.5793	269.782	168.179	393.866	326.305	445.731	187.872	595.451	554.558	648.399	798.825	624.283	529.436
7.39_567.0961m/z	567.096	7.39468	1053.27	1236.98	957.332	1123.81	1333.07	849.091	1001.81	1545.68	1737.24	965.785	920.797	993.358
5.64_193.0498m/z	193.05	5.64203	914.936	986.907	919.211	875.462	897.31	802.617	790.873	859.49	655.285	1026.55	1006.91	1115.81
16.87_423.2737m/z	423.274	16.8669	1301.85	1441.49	1270.7	1515.7	1285.72	1657.4	1226.54	1394.07	1330.58	1393.27	1375.89	1534.15
6.29_310.1657m/z	310.166	6.29485	980.058	1074.06	967.73	1641.51	2484.44	702.957	743.426	668.14	631.575	1617.19	1429.32	1423.93
6.10_384.6258m/z	384.626	6.10425	995.752	1225.82	848.662	1024.99	1256.5	733.772	969.381	1335.3	1964.09	888.229	789.318	791.172
22.16_644.4938m/z	644.494	22.1564	1091.47	1159.48	1114.42	1439.49	1439.59	1355.53	1213.36	1539.18	1357.02	1322.67	1252.5	1342.21
7.86_387.1078m/z	387.108	7.86452	571.977	632.878	558.742	821.762	734.348	861.306	614.156	744.91	573.885	995.82	899.261	917.501
8.81_161.0970m/z	161.097	8.80803	999.209	1096.56	985.124	1596.43	1804.06	1295.8	1033.55	1062.24	964.728	1315.46	1216.77	1273.4
21.08_713.3659m/z	713.366	21.0833	844.813	872.315	887.712	592.19	672.806	477.077	1073.62	1043.98	900.641	1100.14	1094.05	1227.62
20.99_361.1800m/z	361.18	20.988	1502.82	1609.27	1521.6	1183.05	1250.05	1047.14	1268.24	1122	1310.29	1601.17	1530.62	1655.47
6.93_641.9435m/z	641.944	6.92865	1190.56	1566.53	913.795	810.553	999.848	574.041	1176.93	1282.7	1680.54	1211.91	1255.82	1460.05
16.32_449.1814m/z	449.181	16.3208	1293.29	1286.21	1408.14	1283.03	1211.58	1279.74	1289.53	1218.38	1044.67	1518.28	1388.68	1436.37
17.53_651.2213m/z	651.221	17.5274	6.76799	0	14.1	901.511	189.167	1561.34	1197.84	1448.18	1596.67	0.194206	0.0912767	0
19.05_455.2917n	473.326	19.0513	1395.76	1559.12	1348.72	1379.52	1202.72	1475.96	1251.59	1492.02	1357.47	1408.75	1291.33	1338.76
7.67_717.2058m/z	717.206	7.6663	960.139	1229.23	771.059	1055.97	1302.16	748.26	1017.28	1489.6	1734.4	825.825	850.452	983.648
19.34_428.2819m/z	428.282	19.342	981.353	1127.96	916.531	1560.23	1657.11	1372.47	1035.7	1343.28	1366.37	1227.29	1170.81	1263.81
20.54_139.0391m/z	139.039	20.541	1012.37	1104.75	1004.34	1408.57	1445.23	1289.86	1178.31	1403.45	1302.07	1158.6	1130.04	1245.74
11.94_355.1178m/z	355.118	11.9396	836.116	666.408	1075.5	1495.62	1229.35	1674.76	969.136	919.407	431.233	952.492	863.74	885.252
21.24_279.2320m/z	279.232	21.2405	894.829	987.202	877.026	1729.36	2297.8	1060.18	719.778	1005.57	877.123	972.115	1006.74	1169.88
24.39_421.3514m/z	421.351	24.3875	559.142	599.133	565.746	1689.07	1610.19	1669.57	714.556	1140.78	843.11	694.163	640.457	668.512
17.92_290.1885n	291.196	17.9248	685.306	701.379	726.342	1093.65	1180.34	943.25	891.433	1565.67	1766.23	957.779	794.938	733.578
14.61_333.6230n	334.63	14.6053	1082.78	739.672	1516.11	1258.87	801.008	1643.4	972.023	1288.75	182.945	528.237	582.522	711.171
7.67_717.5399m/z	717.54	7.6663	917.9	1165.35	746.946	1043.09	1299.62	725.796	1014.47	1512.64	1693.78	819.885	827.287	940.302
18.79_314.3418m/z	314.342	18.7883	493.809	1028.77	0	546.591	602.343	458.999	1195.45	826.567	2197.44	179.791	98.0871	28.9048
15.71_279.2321m/z	279.232	15.7137	843.227	875.497	881.226	1189.66	1509.15	800.863	718.216	667.81	921.89	1950.69	1428.58	1088.83
15.59_282.6422n	305.631	15.5869	571.345	435.447	754.855	669.246	905.418	394.089	1091	1146.36	1234.39	1374.62	1138.33	1047.36
18.44_314.1655m/z	314.166	18.4442	981.085	1053.58	990.346	1106.07	920.039	1227.67	1052.78	1156.89	1025.85	938.056	955.728	1095.41
24.21_702.4166m/z	702.417	24.2073	1721.79	1998.35	1588.72	972.977	1040.11	849.169	955.84	954.406	1137.05	1728.83	1473.8	1406.91
4.38_235.0899m/z	235.09	4.37738	111.686	119.282	113.397	123.603	106.845	133.16	142.958	210.608	90.3117	3.5823	20.9678	41.03
24.34_328.2792m/z	328.279	24.3379	856.204	1026.31	757.445	1209.21	1411.94	936.035	1026.24	1261.13	1131.16	1336.56	1224.48	1268.73
6.81_458.3473m/z	458.347	6.81427	1070.89	1577.49	653.529	990.974	1368.69	555.531	973.692	1410.9	1801.04	815.192	764.716	811.864
18.51_415.2100m/z	415.21	18.5129	1301.41	1375.34	1335.92	1792.17	1227.78	2252.15	1116.82	1171.5	775.796	752.26	771.91	890.101
5.87_321.2417n	322.249	5.87457	953.857	1046.59	940.617	1124.91	1318.21	866.076	924.602	1527.93	1727.22	965.854	874.487	894.756
13.05_732.4121m/z	732.412	13.0508	0	0	0	0	0	0	0	0	405.685	0	1962.15	4174.79
19.81_714.5014m/z	714.501	19.8119	0	0	0	1438.63	1339.06	1454.39	151.004	1114.24	1374.26	4.0314	44.041	89.6728
16.88_351.0868m/z	351.087	16.8784	380.781	211.083	582.211	737.35	62.4599	1369.29	1561.27	724.543	76.9117	470.038	362.807	301.891
21.08_334.1565n	335.164	21.0757	968.116	1098.78	918.124	822.084	951.345	644.935	1329.79	1204.05	1632.24	1532.97	1287.11	1205.55
18.32_532.5634n	533.571	18.3184	819.088	908.998	797.434	517.907	594.759	410.885	922.33	830.978	826.201	864.485	880.684	1009.31
9.20_573.1607m/z	573.161	9.19782	1186.43	1377.67	1094.06	1285.1	1404.61	1090.72	1847.37	1291.28	1021.08	568.858	753.467	1034.26
20.85_127.0547n	145.101	20.8469	1093.99	1299.12	980.037	1046.63	1276.05	756.238	1391	1262.94	1505.37	1673.52	1453.76	1419.6
6.54_487.3500m/z	487.35	6.53883	126.513	145.157	118.411	82.0512	113.954	45.3684	106.324	139.752	200.345	103.702	90.282	88.3872
14.86_316.4662m/z	316.466	14.8616	117.116	20.9179	223.075	0	0	0	0	0	0	2495.89	1326.8	327.094
2.66_117.0575n	118.065	2.66297	1.61068	1.17887	2.17672	2.80387	3.13487	2.30954	1.62242	2.47707	1.08243	1.88392	1.92606	2.21408
19.56_361.0469n	362.054	19.5593	678.295	738.232	674.883	1092.94	1270.93	851.283	1066.76	1413.05	1663.38	720.734	610.568	578.347
3.60_520.1445n	559.109	3.6026	1370.12	1330.44	1523.97	1182.37	283.855	2012	1707.1	1273.71	633.2	354.067	699.603	1134.45
21.06_835.9318n	853.919	21.0604	0	0	0	0	0	0	82.465	12.1518	214.839	51.3089	27.7326	7.69673
18.80_473.2659m/z	473.266	18.7997	88.2107	36.4459	147.326	229.221	199.189	245.9	178.093	98.0838	81.2251	34.4472	231.522	458.152
18.83_235.1697m/z	235.17	18.8264	1524.92	1683.2	1493.71	1317.57	1348.39	1209.99	1065.19	1320.72	1373.01	1510.17	1330.54	1320.76
13.14_256.2640m/z	256.264	13.1433	23.7241	22.0851	27.3401	134.992	139.744	122.377	114.036	158.292	166.014	27.0217	38.6976	55.3136
19.24_382.2097m/z	382.21	19.2353	1339.03	1645.6	1144.04	1032.12	1275.27	728.842	1432.51	1266.1	1423.46	1601.92	1411.69	1401.67
6.13_604.3666n	622.4	6.13475	1834.12	2186.75	1634.34	522.128	527.914	485.927	1486.82	532.185	576.084	1531.57	1124.14	860.219
20.43_605.3542m/z	605.354	20.4266	322.548	334.948	337.027	1166.08	1640.94	623.302	418.566	1859.93	1836.72	440.909	389.769	388.388
24.04_205.6071m/z	205.607	24.0434	990.245	994.778	1068.23	963.289	905.329	965.134	1044.25	1103.41	950.656	944.195	888.117	945.416
4.60_696.5381m/z	696.538	4.59942	988.815	965.188	1094.84	1142.62	1273.8	944.88	1197.43	1133.57	1777.63	1005.51	894.223	897.094
7.34_487.1749m/z	487.175	7.3413	894.431	531.456	1331.94	1933.49	1347.45	2406.91	688.157	862.007	111.238	345.153	329.248	355.374
16.45_518.3241m/z	518.324	16.4542	765.924	452.891	1142.78	890.38	276.731	1452.16	1056.77	860.893	1275.63	421.242	410.749	452.692
21.35_238.0748n	256.104	21.3473	1105.23	1281.08	1021.48	1106.35	1249.98	898.28	1356.12	1295.66	1450.22	1661.42	1520.83	1574.39
19.14_128.0627m/z	128.063	19.1428	1138.51	1336.6	1035.29	1248.65	1743.08	681.486	653.494	1201.73	1285.75	1324.71	1052.62	914.904
9.60_641.2019m/z	641.202	9.59808	731.121	589.456	933.714	1726.79	1176.76	2176.24	1170.42	1041	203.232	461.538	559.688	729.288
18.94_332.1859m/z	332.186	18.937	386.67	443.305	362.258	1849.8	1762.13	1829.7	350.575	745.732	282.644	312.254	297.884	321.542
16.81_442.3156m/z	442.316	16.8059	477.329	413.732	580.704	604.249	687.222	486.077	349.919	650.729	461.183	829.041	623.137	496.783
17.38_415.2126m/z	415.213	17.3825	1309.61	1256.34	1472.01	1667.78	1361.38	1877.04	1365.95	1392.08	949.61	920.966	909.003	1013.08
19.25_396.2153m/z	396.215	19.2467	1452.92	1545.72	1481.19	1431.48	1471.76	1307.81	1546.99	1190.97	1188.75	1176.63	1139.93	1248.77
17.65_395.2196m/z	395.22	17.6532	897.666	1008.59	861.547	874.932	802.093	896.805	1320.13	1140.05	1505.61	1362.73	1185.54	1159.7
19.78_491.1714m/z	491.171	19.7776	491.463	504.316	519.566	783.981	423.964	1098.33	913.599	1069.98	1172.1	556.638	683.164	896.904
6.90_486.6186m/z	486.619	6.90193	1109.7	1655.01	656.861	1005.47	1401.4	550.971	933.253	1351.65	1799.58	793.515	753.557	809.797
6.68_377.9539m/z	377.954	6.68467	1009.68	1148.13	955.366	864.888	1058.45	620.942	939.996	1359.73	1774.04	971.669	887.647	916.942
20.53_457.7553n	496.72	20.5257	417.455	514.776	354.921	496.8	592.451	372.208	547.537	541.148	716.314	646.612	554.261	532.666
14.14_530.1945m/z	530.194	14.143	1335.08	604.359	2177.05	2047.23	1630.02	2345.19	738.544	1113.13	130.529	583.997	558.99	605.342
21.07_349.2158m/z	349.216	21.0719	1040.22	1187.21	979.916	768.94	907.4	585.686	1318	1203.36	1530.05	1565.76	1328.17	1260.14
5.96_387.1584m/z	387.158	5.95845	1327.51	958.09	1807.55	1776.35	1222.74	2226.49	979.894	1127.14	349.429	627.16	655.118	766.709
24.19_1023.5737m/z	1023.57	24.1921	133.27	79.2226	198.423	647.886	774.518	483.513	1019.33	940.587	2085.72	316.248	490.514	727.398
6.62_736.4459n	754.48	6.61605	1227.61	1329.03	1228.48	1324.56	1320.34	1251.62	1240.72	1213.71	1224.28	1348.64	1225.28	1258.33
20.54_497.7201m/z	497.72	20.5372	545.689	627.453	509.399	711.439	870.999	510.435	887.883	871.868	1078.22	939.48	829.267	824.917
7.46_905.1740n	906.181	7.4633	738.768	866.291	672.808	1096.66	1315.89	813.545	861.276	1432.32	1744.83	573.077	583.004	667.358
21.07_152.0616m/z	152.062	21.0719	1166.68	1336.87	1093.71	848.035	992.835	653.834	1359.77	1199.19	1475.52	1651.45	1387.52	1300.72
6.37_426.8111m/z	426.811	6.37108	86.5323	87.8903	92.3853	1921.35	1967.98	1762.79	70.3372	106.628	1901.8	2039.68	1869.9	1938.84
20.54_640.2568n	658.254	20.541	1309.63	1440.68	1287.71	792.211	811.407	726.867	907.25	939.959	767.551	1405.74	1275.14	1307.32
18.11_404.3073n	443.3	18.1078	1048.89	1163.87	1021.32	1440.73	1243.72	1553.82	993.827	1228.61	1117.23	1120.95	1055.28	1124.31
21.08_301.6166m/z	301.617	21.0757	737.121	826.055	709.613	938.494	1009.74	812.573	1233.6	1237.48	1545.13	1208.5	1075.02	1078.78
4.82_346.1325m/z	346.133	4.8167	1005.86	865.825	1229.72	1571.37	1225.59	1825.61	1246.86	1289.26	1156.6	804.997	879.305	1065.86
18.44_624.8275m/z	624.828	18.4404	1119.58	1136.19	1196.26	1286.5	821.765	1676.29	1146.96	1336.43	1196.49	957.428	966.437	1098.82
6.43_1006.6204m/z	1006.62	6.4321	1118.68	1338.72	991.867	518.827	715.494	291.936	948.115	1078.83	1288.94	1128.95	1064.94	1136.87
24.24_659.4078m/z	659.408	24.2426	1146.17	1008.09	1379.77	438.191	469.032	381.825	1284.23	356.412	332.299	1520.77	1238.47	1114.27
23.31_329.1597m/z	329.16	23.3067	1285.1	1397.03	1280.27	1223.58	1201.86	1174.03	1205.08	1324.3	1222.23	1396.35	1296.47	1362.09
5.41_512.1696m/z	512.17	5.40852	880.544	692.158	1142.31	1298.4	859.679	1661.48	1210.43	1224.59	1155.93	654.846	676.463	784.437
16.82_292.1687n	293.176	16.8211	1306.31	1198.88	1522.59	1475.73	919.946	1945.55	1277.41	1290.73	851.693	778.499	784.942	891.591
20.52_318.6793n	357.644	20.5181	463.612	555.978	409.881	478.876	600.339	329.517	687.823	613.871	839.595	776.525	680.668	671.705
16.47_237.5774m/z	237.577	16.4695	1223.56	1349.7	1199.39	1198.81	1278.32	1049.46	1240.77	1342.74	1132.76	1459.57	1349.59	1411.9
13.38_288.2898m/z	288.29	13.3796	1034.2	1270.65	883.943	1386.76	1167.16	1525.57	915.135	961.806	1992.53	1621.73	1257.65	1054.13
24.01_308.2715n	326.305	24.0129	1158.86	1343.65	1070.65	1158.55	1293.86	955.752	1132.33	1595.26	1224.63	1555.33	1445.88	1521.02
15.59_297.1408m/z	297.141	15.5907	179.758	123.763	250.733	196.749	259.165	122.872	318.104	324.182	350.559	459.205	370.114	328.271
18.33_366.0898n	367.097	18.326	1463.88	1698.4	1351.35	930.462	979.557	827.165	1012.24	1076.05	995.462	1485.54	1351.17	1389.29
3.91_494.2018m/z	494.202	3.91137	827.768	622.58	1101.94	694.154	485.275	862.597	1200.57	1122.27	1024.49	858.072	915.21	1089.18
3.30_305.1570m/z	305.157	3.30432	611.064	657.399	615.651	33.1425	43.3019	21.0525	666.213	930.199	616.488	96.8643	106.192	129.077
6.91_648.4886m/z	648.489	6.90577	662.321	960.342	419.493	881.927	1183.08	529.398	931.849	1360.32	1664.28	574.002	592.871	687.426
23.54_750.5625m/z	750.562	23.5354	777.692	822.021	798.171	880.532	904.827	804.944	871.486	942.256	997.458	1079.68	1047.28	1148.57
14.61_336.0321m/z	336.032	14.6053	1897.25	1697.72	2254.9	1422.7	1115.59	1646.93	1046.86	1363.34	443.978	1053.96	984.122	1039.91
7.61_203.0646m/z	203.065	7.60912	141.658	118.274	176.847	283.323	213.896	336.245	230.482	401.304	81.4861	158.426	315.571	513.001
19.44_402.3940m/z	402.394	19.4412	5.37586	1.70162	9.49808	1937.06	3582.23	179.055	26.3482	204.633	3.39785	1624.9	1031.46	569.701
11.72_240.2322m/z	240.232	11.7224	1005.71	1106.98	988.25	1216.78	1228.8	1133.89	1096.66	1254.63	1181.04	1222.78	1232.97	1400.56
22.61_424.3630m/z	424.363	22.6072	1387.42	1611.05	1279.4	1065.84	1064.91	1004.67	1161.54	1232.68	1121.59	1401.54	1387.98	1551.62
18.57_579.2924m/z	579.292	18.5739	33.1821	20.1971	48.9323	59.4192	17.1284	98.2487	83.7216	11.8608	23.9401	5.26917	6.09943	7.70833
6.20_163.0391m/z	163.039	6.19955	1368.78	1602.6	1249.02	1323.27	939.366	1630.08	1396.89	996.698	656.792	1547.57	1346.42	1317.15
22.71_586.3509n	604.385	22.7101	427.114	458.582	431.239	1164.92	1183.36	1078.62	1268.72	1264.82	1259.03	841.895	1025.74	1340.53
16.99_444.2742m/z	444.274	16.9927	341.989	418.547	293.931	1564.39	1778.51	1259.15	709.968	1065.37	1637.83	603.67	665.883	813.103
7.12_792.0891n	793.096	7.1164	807.916	1060.66	622.498	1303.34	1590.53	940.234	745.403	1502.31	1683.32	648.486	596.663	621.01
20.85_437.2084n	455.189	20.8469	752.324	900.357	666.985	1018.46	1381.06	596.526	1305.8	1156.83	1463.07	1344.58	1226.66	1265.33
14.61_313.6178m/z	313.618	14.6053	850.85	515.569	1257.04	1262.81	777.534	1674.53	722.107	1101.89	93.9259	276.926	324.395	413.276
14.72_634.3159m/z	634.316	14.7244	201.702	91.5499	328.662	442.902	142.955	717.049	259.8	534.797	413.431	674.378	548.547	492.743
16.29_231.0952m/z	231.095	16.2903	1015.36	1062.85	1052.49	897.448	909.049	833.568	1045.98	1029.24	930.697	1288.1	1205.71	1277.23
7.16_164.1072m/z	164.107	7.16213	807.975	827.459	855.822	1038.57	1340.07	676.578	810.506	1593.33	1506.05	974.901	904.299	949.138
16.86_602.3296n	620.363	16.8593	746.446	867.382	687.714	980.43	670.792	1232.95	720.926	770.379	830.085	677.516	718.858	851.968
20.10_364.2846m/z	364.285	20.0978	845.934	1019.8	742.558	1030.31	1287.87	712.732	1011.17	1057.72	1643.41	1572.63	1444.16	1500.05
16.40_185.5573m/z	185.557	16.4047	631.074	658.44	656.298	926.741	1028.81	770.689	815.251	1004.5	874.94	873.43	797.859	824.141
6.45_328.1216m/z	328.122	6.45497	805.047	789.424	887.758	1104.97	832.777	1312.79	1035.72	963.196	1124.49	894.613	853.974	922.352
19.25_449.2426m/z	449.243	19.2506	1204.14	1471.46	1037.17	1258.64	1284.97	1158.99	1275.74	1243.87	1379.46	1327.13	1205.97	1238.77
18.99_473.2665m/z	473.267	18.9942	128.819	132.753	135.62	1060.32	579.233	1479.64	1300.18	1285.89	1310.22	140.258	121.991	119.298
5.63_149.0599m/z	149.06	5.6306	868.919	925.161	885.087	1158.44	1104.97	1144.43	1184.78	1363.93	1344.15	1055.9	1072.86	1226.77
18.20_393.2114m/z	393.211	18.1964	989.337	990.282	1070.84	1333.95	1208.99	1381.2	1220.61	1186.72	1130.83	874.624	884.018	1006.26
7.01_426.1791n	427.186	7.0087	635.674	688.712	635.609	1616.55	2190.83	948.104	690.546	661.296	535.685	701.096	782.686	964.194
15.18_225.0657n	243.1	15.1829	932.96	1019.38	924.282	672.987	563.318	743.452	1258.04	917.256	959.523	1060.3	996.197	1059.27
17.54_742.2630m/z	742.263	17.535	0.357626	0.745054	0	864.812	209.815	1469.43	1018.45	1377.67	1467.84	0	0	0
20.81_453.3242m/z	453.324	20.8088	1099.56	1122.27	1168.47	1318.32	1109.42	1450.43	1108.72	1300.36	1268.76	1064.9	981.649	1023.72
24.05_500.2450m/z	500.245	24.0548	1655.84	1901.51	1548.16	734.78	820.08	606.676	699.065	744.914	718.318	1272.98	1034.07	927.182
14.14_446.1777n	469.19	14.1354	1114.9	520.16	1802.54	1238.72	998.599	1406.69	710.796	748.767	84.5323	586.086	591.814	673.094
7.05_442.3275m/z	442.328	7.05063	989.988	921.017	1141.46	1091.06	1149.47	969.099	1068.64	1201.72	1569.87	1129.09	1015.86	1032.3
16.08_493.2588m/z	493.259	16.0797	385.794	767.332	36.4063	7.3924	0	14.3542	1.30522	0	3838.03	0	799.989	1702.1
22.13_333.1373m/z	333.137	22.1335	661.093	612.971	764.306	683.136	593.028	733.45	690.358	629.882	527.498	657.727	754.786	948.2
17.53_561.2823m/z	561.282	17.5274	14.4662	11.34	18.7979	853.996	226.28	1431.96	1122.7	1307.35	1399.42	7.59823	173.469	361.485
20.75_378.1833n	379.191	20.7478	1168.42	1225.61	1208.6	1229.88	1308.45	1079.67	1296.08	1070	1115.91	1275.32	1231.71	1345.34
15.45_323.1261m/z	323.126	15.4535	833.985	761.077	976.391	1402.64	1002.68	1720.9	1260.24	990.594	693.769	816.319	859.272	1011.92
9.44_476.2067m/z	476.207	9.44178	895.568	876.913	988.854	1278.29	1269.37	1212.75	828.953	866.621	830.564	1203.48	997.949	919.811
8.88_237.1126m/z	237.113	8.8843	789.361	687.592	956.91	1541.59	1347.19	1646.19	973.591	894.461	644.431	884.713	853.597	931.451
18.31_544.8221m/z	544.822	18.3146	218.73	234.945	220.743	357.405	361.522	332.468	280.468	347.984	351.869	261.407	274.755	323.178
18.43_813.5490m/z	813.549	18.4328	924.227	897.312	1028.16	1333.45	634.759	1954.46	1091.01	1282.92	1193.49	605.89	631.958	738.702
16.35_153.0694m/z	153.069	16.3475	942.366	938.52	1024.74	1139.6	1182.94	1029.87	1215.91	1249.54	1164.11	1463.02	1295.5	1293.37
13.04_226.1234m/z	226.123	13.0394	332.376	245.768	446.681	809.473	776.712	795.081	299.352	1274.23	1023.58	540.01	556.323	643.655
8.16_237.0761m/z	237.076	8.16285	1287.7	1686.13	996.586	966.635	986.278	890.683	1297.32	1320.8	995.632	883.129	765.163	744.877
15.59_115.0545m/z	115.055	15.5869	865.51	801.008	1002.14	1069.09	1240.06	835.84	1175.22	1296.13	1327.82	1360.64	1206.81	1207.05
4.13_482.0509m/z	482.051	4.12962	0	0	0	1409.71	1592.99	1144.3	737.435	750.532	562.279	0	121.382	258.259
23.35_433.2729m/z	433.273	23.3486	964.528	1040.15	969.286	1227.1	1014.15	1368.57	1231.86	1226.27	1137.59	1066.17	1031.2	1127.86
14.61_335.0587n	336.066	14.6053	1326.12	1053.49	1709.25	1660.82	1253.79	1971.1	1215.15	1584.03	401.824	740.49	801.104	963.987
17.41_391.1785n	392.186	17.413	706.262	750.904	720.474	1117.56	1326.05	843.96	817.846	1055.55	1008.05	1199.63	1018.82	968.083
7.29_604.1219m/z	604.122	7.28795	1105.97	1544.13	759.972	832.119	1059.24	556.526	865.28	1253.92	1672.72	818.329	765.113	809.57
14.60_282.6425n	305.632	14.6014	913.39	523.4	1379.5	1658.24	871.578	2348.3	966.496	1434.3	131.177	339.286	414.06	541.693
14.14_316.6412m/z	316.641	14.1354	621.856	247.328	1048.21	952.715	739.281	1110.65	373.335	574.122	59.7976	262.36	257.912	286.389
7.33_582.4246m/z	582.425	7.33368	1019.23	1054	1069.41	887.909	979.465	744.631	1032.05	1274.47	1484.19	871.48	791.493	812.547
14.34_517.1863m/z	517.186	14.3422	749.698	593.384	968.487	1518.42	1012.2	1936.18	964.023	897.487	279.723	563.774	608.311	730.505
19.90_830.4815n	848.515	19.8996	0	0	0	12.1731	3.94391	19.6931	9.26269	6.07964	14.5637	1.15973	0.545075	0
24.04_776.5242n	777.531	24.0434	959.886	809.037	1190.73	808.745	681.095	889.284	1136.39	1039.96	779.527	683.916	620.604	636.517
14.61_286.0267n	287.034	14.6129	616.161	463.79	819.879	714.458	491.029	896.268	585.836	757.969	132.589	332.151	355.183	423.556
2.66_170.0597m/z	170.06	2.66297	0.343064	0.279261	0.435455	0	0	0	0	0	0	0	0	0
6.44_956.6127n	995.575	6.43592	1473.97	1878.61	1192.16	235.741	386.374	71.3747	657.678	756.671	905.035	1223.84	1028.1	963.611
21.50_440.3119n	458.346	21.5036	1005.41	1038.59	1056.02	1163.15	1220	1038.54	1169.68	1288.79	1309.36	1112.78	1021.6	1060.83
15.59_230.5934m/z	230.593	15.5907	671.246	575.959	822.47	814.738	974.714	607.302	1048.95	1092.86	1124.57	1262.13	1096.68	1071.22
18.29_312.2300m/z	312.23	18.2917	318.269	343.937	319.124	1546.3	1544	1458.53	458.396	928.239	665.746	387.338	370.958	401.936
19.28_383.2788m/z	383.279	19.2849	952.388	999.917	984.224	1254.11	922.169	1513	1052.1	1220.67	1014.87	972.439	861.799	861.175
15.87_171.0805m/z	171.081	15.8738	828.698	855.171	871.283	1386.27	1485.62	1206.17	1081.26	1081.98	983.863	979.755	939.736	1019.68
17.02_323.1281m/z	323.128	17.0194	737.688	643.572	893.278	1474.12	930.591	1931.77	995.712	705.162	242.394	605.966	616.048	704.775
6.21_322.1650m/z	322.165	6.20718	1065.37	1154.8	1064.73	1448.24	1987.54	824.569	708.086	722.628	581.279	729.245	775.617	921.004
5.98_512.1690m/z	512.169	5.97752	737.556	579.575	957	1381.32	968.407	1713.78	875.199	965.291	826.692	562.836	579.665	670.494
23.78_301.2013m/z	301.201	23.7842	283.309	410.574	179.654	949.885	0.106579	1844.33	5.99168	0.033059	1047.34	1628.05	873.227	229.879
14.60_494.2221n	495.229	14.6014	1098.65	517.825	1771.02	1443.79	695.562	2107.92	893.745	1321.34	48.5796	280.767	368.662	503.62
21.37_383.2122n	384.219	21.3663	1164.4	1174.66	1251.17	1245.18	1312.03	1105.8	1176.84	1035.74	895.325	1276.77	1154.7	1180.03
4.07_213.0767m/z	213.077	4.06862	194.676	234.925	170.65	208.117	288.06	116.051	207.688	242.138	142.135	223.845	265.113	340.226
20.67_192.1101m/z	192.11	20.6668	946.046	1093.23	877.701	974.041	1128.7	762.638	1239.82	1150.28	1327.95	1413.64	1257.69	1262.29
5.89_601.3271n	619.361	5.89363	63.8229	50.9923	81.9721	64.9021	38.0007	88.0228	65.2047	68.3651	70.9832	50.6781	48.5042	52.5223
5.89_366.2209m/z	366.221	5.886	374.36	472.733	307.184	221.295	262.845	166.854	215.087	305.046	349.589	333.698	270.108	241.001
22.32_242.1112n	265.09	22.3175	725.438	832.98	678.349	935.661	1126.17	690.652	1200.33	1091.66	1417.12	1013.69	908.181	918.61
5.88_698.9853m/z	698.985	5.8822	912.214	1027.85	872.592	533.648	708.286	327.924	893.18	1238.77	1504.84	1005.14	947.05	1009.86
18.69_371.3104m/z	371.31	18.693	1361.88	1569.2	1268.06	495.312	508.106	453.665	718.788	670.217	663.15	1321.77	1123.05	1067.7
6.17_812.0692m/z	812.069	6.17287	509.067	545.15	515.405	577.266	856.247	264.659	628.502	1254.3	1804.94	498.428	573.408	721.59
24.20_610.3681m/z	610.368	24.1997	1447.66	1703.72	1312.24	770.346	849.148	646.67	684.156	747.487	1152.03	1477.29	1336.21	1365.72
8.12_641.2021m/z	641.202	8.1171	843.423	840.359	916.772	1586.35	1171.29	1909.01	1247.5	934.054	287.796	413.731	507.951	667.016
8.18_376.1886n	377.196	8.1819	177.776	339.26	31.1069	3.51061	0	6.81671	2.36434	7.81249	3671.81	1.99628	671.816	1427.4
23.32_361.2300m/z	361.23	23.3181	982.682	1053.89	993.366	1176.87	1247.79	1037.4	1165.94	1241.7	1272.16	1115.74	1105.52	1236.42
23.33_258.0872n	259.094	23.3258	695.238	906.634	541.779	328.895	478.885	159.747	633.398	492.439	792.555	878.937	709.758	631.187
4.07_369.1653m/z	369.165	4.06862	928.053	1093.28	840.162	1276.98	1727.96	751.608	881.801	918.127	700.516	833.945	946.233	1179.32
24.04_573.3436m/z	573.344	24.0396	655.51	713.111	652.535	451.396	528.924	347.574	796.005	616.695	869.815	756.829	620.208	562.763
6.81_645.4980m/z	645.498	6.81045	382.325	436.796	359.715	1422.84	1583.28	1179.51	543.259	1312.73	1338.34	408.336	387.17	415.429
6.75_666.5044n	667.512	6.74947	1008.52	841.712	1259.36	1051.83	1121.99	920.395	1117.69	1223.42	1320.27	1025.44	966.614	1031.18
6.98_514.8888m/z	514.889	6.98202	990.157	1516.43	546.397	874.924	1238.99	459.893	834.171	1255.97	1570.03	670.692	626.331	661.927
19.29_600.3294m/z	600.329	19.2887	991.091	1018.38	1046.39	1193.47	724.308	1593.12	1054.48	1203.78	991.735	919.619	816.79	818.232
24.27_448.2821n	449.289	24.2693	679.777	535.194	881.008	1161.49	960.84	1294.48	1222.6	1280.51	1009.79	987.171	1028.97	1202.12
5.73_678.2532m/z	678.253	5.72972	382.754	186.86	610.543	1285.72	932.869	1563.67	453.412	307.021	59.5125	439.019	336.118	276.125
5.87_589.1913m/z	589.191	5.87075	774.943	653.431	961.033	1102.01	617.271	1522.55	1056.72	901.272	931.959	618.702	683.035	834.564
3.11_237.0868m/z	237.087	3.1061	506.075	469.707	584.616	1055.93	1019.82	1030.54	889.986	1069.4	1173.7	670.344	702.622	824.596
2.60_253.1295m/z	253.129	2.60197	724.741	687.361	822.516	527.203	407.893	615.802	901.987	668.579	858.138	806.787	686.251	653.322
16.35_104.0631n	105.07	16.3475	859.054	847.425	942.271	1110.97	1198.09	959.131	1188.15	1227.73	1143.69	1333.15	1193.88	1207.01
21.35_199.6158n	238.58	21.3473	579.742	696.826	510.97	421.126	505.04	312.682	654.304	589.705	670.943	839.523	756.06	769.116
20.50_546.2351n	547.242	20.5029	357.788	446.29	299.102	588.921	775.175	368.362	819.259	629.001	1060.13	768.304	641.444	596.47
17.65_248.6692n	287.633	17.6456	605.305	271.28	989.773	661.915	156.45	1128.82	798.781	627.878	801.031	228.28	229.945	260.965
7.07_723.2094m/z	723.209	7.06588	1122.83	1786.04	553.197	772.759	1103.08	397.422	839.5	1177.25	1539.75	724.748	675.611	712.722
14.60_526.1635m/z	526.163	14.6014	1073.34	698.761	1537.37	1705.89	1087.56	2224.85	935.922	1460.95	158.793	407.903	462.471	576.077
6.49_554.4275m/z	554.428	6.4931	973.355	779.86	1247.96	1208.95	1266.22	1081.25	1103.77	1289.69	1212.89	1180.24	1029.49	1010.15
5.46_285.1583n	303.192	5.4581	474.232	573.495	414.489	232.382	278.57	172.657	381.267	525.067	602.897	458.889	413.626	421.166
7.61_680.1801m/z	680.18	7.6053	871.904	1079.28	737.191	926.265	1101.1	697.477	881.784	1293.4	1425.23	749.65	752.989	852.454
21.08_264.1148n	265.122	21.0795	794.011	883.604	770.585	690.792	805.876	535.467	1148.62	1061.98	1387.39	1253.37	1079.28	1042.97
21.07_867.3869m/z	867.387	21.068	0	0	0	55.8612	53.2314	55.237	32.4795	48.6292	106.942	5.27514	4.69482	4.71384
16.29_422.1574n	440.191	16.2941	1041.53	1013.88	1155.98	1034.13	963.453	1044.57	1114.51	1081.97	865.821	1200.41	1153.16	1253.12
9.50_277.1438m/z	277.144	9.49517	769.08	784.487	817.764	1508.06	2101.46	826.805	848.039	740.961	604.409	1019.07	914.267	926.176
14.15_338.0485m/z	338.049	14.1516	1719	1394.68	2186.58	1328.65	1188.83	1391.07	803.866	1018.15	389.257	1131.77	990.533	975.746
19.15_171.0809m/z	171.081	19.1467	1000.65	1154.1	930.588	1067.48	1505.39	567.388	493.449	1061.43	1110.91	1175.42	910.362	761.517
6.23_547.1945m/z	547.194	6.23005	348.975	241.974	485.057	538.23	499.248	545.859	262.349	182.941	94.5498	387.991	321.308	295.643
19.74_925.4153m/z	925.415	19.7395	249.543	204.503	315.378	325.362	8.15812	623.612	357.334	520.46	684.947	294.56	544.607	864.178
3.32_356.1103n	374.144	3.31957	182.144	182.001	197.466	414.157	435.409	368.78	328.951	349.444	487.661	464.938	422.961	434.979
20.71_376.3078n	415.305	20.7059	946.331	966.848	1004.68	1183.73	889.122	1409.38	1042.34	1163.96	1009.24	995.017	908.287	937.509
23.19_381.2637m/z	381.264	23.1914	452.982	710.265	233.448	829.222	1012.45	597.686	249.309	1533.85	759.316	509.511	406.395	355.158
6.42_439.1533m/z	439.153	6.42448	688.257	586.79	847.08	1013.43	788.863	1178.97	871.302	829.431	820.345	769.023	721.783	766.686
8.22_189.0913m/z	189.091	8.21622	953.893	835.464	1151.81	1425.28	1096.18	1671.36	1223.25	1167.21	637.736	726.698	742.245	852.547
16.38_316.0911m/z	316.091	16.378	922.892	944.372	978.321	820.382	970.778	622.197	992.259	968.251	789.075	1309.29	1161.48	1161.94
15.60_313.0767n	336.066	15.5984	841.432	813.053	939.931	1013.72	1130.79	837.602	1096.27	1216.8	1224.53	1288.73	1113.78	1081.01
18.31_313.2723m/z	313.272	18.307	313.305	245.199	407.519	394.181	256.126	509.273	544.999	449.207	547.009	227.876	255.219	315.143
21.07_401.7278n	440.694	21.0719	118.903	154.483	93.2325	41.5347	65.6286	15.0213	303.134	164.389	444.073	357.089	249.625	174.027
20.54_214.0668m/z	214.067	20.5448	776.478	848.411	769.252	1181.93	1186.92	1108.09	996.29	1163.61	1058.4	956.514	906.679	972.59
2.94_332.1606n	371.144	2.93743	163.192	98.4934	241.49	386.496	448.306	302.172	341.352	171.411	153.134	358.621	285.866	249.604
4.97_331.0380m/z	331.038	4.96537	0	0	0	0	0	0	0	0	0	0	0	0
19.32_395.2902m/z	395.29	19.323	1045.4	1177.89	1000.02	1501.43	929.411	1985.98	1069.83	556.099	1168.68	747.329	956.181	1287.1
5.89_733.4300m/z	733.43	5.886	572.658	684.749	508.288	211.866	280.851	130.54	323.085	465.08	524.264	528.166	449.182	427.54
2.66_187.2023n	188.21	2.66297	0	0	0	0	0	0	0	0	0	0	0	0
17.56_460.2771m/z	460.277	17.5579	434.505	191.362	713.856	1478.84	768.855	2102.67	733.084	882.652	564.071	143.167	152.54	181.386
7.06_542.9096m/z	542.91	7.05825	834.548	1301.35	437.29	857.842	1192.48	473.23	778.762	1196.93	1531.46	613.484	578.228	616.788
17.50_710.2380n	728.272	17.5007	624.185	582.935	717.451	823.452	501.51	1097.43	696.942	433.552	173.628	299.327	306.521	352.845
14.13_266.1059m/z	266.106	14.1316	989.714	709.797	1352.11	1630.84	1458.53	1708.15	920.569	1227.91	344.853	769.387	748.443	823.045
6.72_540.3975m/z	540.397	6.71898	180.007	219.279	155.735	1672.54	1761.48	1486.17	164.946	162.187	1682.4	1672.86	1591.57	1713.44
21.52_352.2615n	375.241	21.515	1009.56	1071.37	1031.87	1021.72	1060.67	923.246	1144.84	1175.38	1175.07	1048.14	1030.52	1144.46
9.68_429.1178m/z	429.118	9.6791	745.642	610.076	943.345	682.508	772.222	553.036	1050.57	941.315	1509.99	551.483	529.943	576.055
6.94_549.1418m/z	549.142	6.9439	875.933	889.47	935.389	1193.06	1625.37	691.244	795.393	579.339	457.456	988.638	997.691	1134.11
18.11_330.6417m/z	330.642	18.1078	800.545	881.25	786.552	1100.23	892.698	1243.67	855.161	1027.18	929.973	748.72	753.706	854.909
4.97_443.0427m/z	443.043	4.96537	7.08254	1.06005	13.6952	0.692375	0.00089378	1.34352	0.273176	0.407676	0	0.0254216	0.146702	0.28671
20.52_324.2173m/z	324.217	20.5181	481.122	413.935	588.402	1173.2	1113.49	1164.56	659.806	1039.98	744.284	555.039	501.549	512.086
14.14_345.1296n	363.163	14.1392	1141.8	692.368	1686.39	1447.27	1246.59	1563.64	715.354	949.596	135.045	698.509	653.235	691.354
7.27_555.4121m/z	555.412	7.26888	902.752	875.107	1005.63	914.395	930.118	845.406	932.712	1054.14	1505.28	1013.18	931.608	968.961
18.85_203.1797m/z	203.18	18.8493	737.534	740.548	795.982	1242.81	1431.07	982.162	894.893	1096.39	771.824	1029.18	935.766	961.81
6.80_341.1025m/z	341.103	6.80283	489.809	427.739	592.697	705.766	761.759	608.661	565.001	528.907	488.062	763.439	717.916	764.042
23.89_419.1626m/z	419.163	23.8871	1191.71	1484.51	998.213	530.592	729.092	301.184	1221.18	878.021	1382.23	1784.6	1438.49	1276.01
19.89_395.1878m/z	395.188	19.8881	856.483	899.691	884.65	1283.94	1444.37	1048.73	1179.79	1001.77	1000.14	1146.47	1088.73	1169.97
7.70_172.0158m/z	172.016	7.6968	0.0489866	0.0775149	0.0245406	0.499914	0	0.970707	29.7578	0.617338	0.886176	0	558.441	1188.17
14.61_149.0600m/z	149.06	14.6091	1071.28	886.586	1345.24	1485.25	1118.88	1765.1	1030.13	1361.65	482.306	740.493	746.853	848.556
5.21_833.3237m/z	833.324	5.20648	598.11	542.827	703.235	786.194	533.496	993.093	802.603	584.658	218.812	401.177	472.525	604.196
18.89_429.2285m/z	429.228	18.8874	967.901	988.469	1027.99	1261.39	1193.32	1255.98	1078.26	940.603	683.035	851.961	806.524	864.048
14.61_230.5936m/z	230.594	14.6129	782.796	615.544	1015.28	977.955	709.085	1189.86	744.557	947.902	228.416	462.993	511.969	626.302
6.85_203.0704m/z	203.07	6.84857	668.966	601.291	792.388	1345.98	886.481	1727.08	790.18	1003.86	448.039	477.294	542.801	677.603
18.31_366.2768m/z	366.277	18.3146	746.779	849.579	706.21	1158.69	1100.99	1148.9	794.62	939.003	998.05	814.842	759.316	800.725
12.57_509.2762m/z	509.276	12.5734	0	0	0	0.702252	1.3636	0	0	4.28035	0	0	0	0
17.39_263.2374m/z	263.237	17.3863	551.769	335.686	813.832	738.535	215.561	1218.49	1005.58	1031.14	1407.68	316.749	296.364	313.814
21.17_409.1668m/z	409.167	21.1748	386.463	461.655	343.477	270.43	361.83	163.277	549.478	370.783	666.947	672.843	541.309	478.879
5.64_387.1576m/z	387.158	5.63823	830.407	588.809	1141.21	1355.44	1004.08	1627.84	905.079	881.79	350.787	496.381	559.876	694.845
12.32_334.2953m/z	334.295	12.3218	579.974	445.808	762.471	833.132	881.561	736.172	750.983	1067.14	1609.6	575.919	752.291	1024.7
13.78_625.2078m/z	625.208	13.777	626.741	501.094	804.616	1485.77	1000.09	1884.9	1042.81	955.787	133.924	371.598	469.431	627.19
24.21_947.5217m/z	947.522	24.2111	107.897	114.226	110.559	505.089	725.829	254.927	777.993	729.442	1914.68	481.991	708.403	1025.25
20.53_448.2312n	449.239	20.5257	717.973	811.686	684.092	790.951	898.277	637.549	958.189	848.457	1051.76	991.366	867.624	854.643
21.52_396.2868n	419.271	21.5188	904.54	943.941	940.517	1000.09	1003.33	938.583	1024.48	1180.92	1213.32	872.495	891.486	1024.28
2.94_354.0937n	355.102	2.93743	84.9977	63.0558	114.023	154.723	109.489	190.943	113.385	121.148	89.2101	117.944	83.3729	59.4449
20.67_260.0932m/z	260.093	20.6706	463.276	549.617	415.541	574.198	684.914	430.033	828.419	697.1	848.686	824.523	739.937	749.811
16.88_442.1618n	443.169	16.8784	397.253	269.766	557.844	706.405	139.143	1232.52	1305.56	592.528	39.9408	365.102	280.636	231.995
20.53_307.6205m/z	307.621	20.5334	738.261	797.668	740.375	995.171	996.138	936.232	876.803	1006.64	912.474	854.958	820.633	891.069
14.74_428.2070m/z	428.207	14.7435	373.05	302.368	474.819	1571.51	1215.18	1836.3	468.876	642.542	176.555	309.184	323.402	378.905
9.10_188.0480m/z	188.048	9.09775	4.59577	4.26598	5.30855	7.62709	7.3073	7.50259	5.79921	5.85264	5.2967	8.87193	6.7073	5.39891
19.77_918.5344n	936.567	19.77	0	0	0	1.43054	1.82949	0.948257	0	0.0544504	0	0	1.01593	2.16155
2.45_346.1321m/z	346.132	2.44853	925.69	781.059	1147.46	1345.79	1176.71	1436.48	797.262	827.602	461.434	458.147	551.329	714.894
21.24_297.2424m/z	297.242	21.2405	658.132	739.452	631.657	1404.63	1855.43	872.006	557.474	867.077	741.976	700.988	713.66	817.438
7.01_658.2281m/z	658.228	7.01252	0	0	0	2.09103	0	4.06026	163.995	0	0	0	0	0
18.43_831.5590m/z	831.559	18.4328	817.076	803.241	899.001	1181.72	535.233	1759.37	1016.02	1166.08	1077.26	559.108	570.645	655.03
20.94_338.2726m/z	338.273	20.9422	662.512	699.675	680.558	1262.3	1319.2	1131.87	736.064	1003.51	987.381	680.445	720.669	852.893
8.55_641.2016m/z	641.202	8.54787	503.07	301.411	746.651	1350.81	876.924	1746	839.357	909.877	182.655	499.948	587.051	749.097
7.28_604.4560m/z	604.456	7.28413	731.546	1024.91	499.142	712.168	884.483	498.368	732.57	1157.39	1504.49	611.114	585.23	634.056
18.49_461.2285m/z	461.228	18.4938	801.619	753.049	916.991	1163.99	716.671	1543.51	988.712	976.604	943.256	608.83	623.952	718.728
18.88_347.1810n	365.164	18.8798	843.573	902.9	854.544	1136.78	981.686	1225.64	898.939	1028.1	936.133	1000.38	917.831	952.447
4.15_315.0159m/z	315.016	4.15248	1300.49	1404.17	1305.18	1024.29	1083.5	905.407	732.965	679.31	622.345	1168.26	1009.87	980.402
4.90_346.1752m/z	346.175	4.90437	692.258	651.458	790.747	686.231	570.756	761.731	888.256	1072.92	1426.8	788.573	784.122	879.773
19.85_892.5405m/z	892.54	19.85	0	0	0	9.26734	0	17.9948	0.54525	5.94578	7.60743	0	0	0
22.17_413.2227m/z	413.223	22.1678	942.508	1089.24	874.317	1000.55	1050.06	892.765	1142.69	959.676	1281.28	1213.02	995.608	905.296
6.95_224.1072n	225.114	6.9477	936.858	992.973	958.815	849.965	1045.39	605.023	813.358	605.374	518.085	1069.86	1030.18	1122.02
6.95_370.0712m/z	370.071	6.9477	1309.36	1511.63	1216.19	1181.28	1261.73	1032.01	869.476	869.45	810.133	1262.11	1094.09	1065.74
18.10_496.2125m/z	496.213	18.104	1236.4	1397.08	1178.75	1135.17	938.888	1265.33	815.29	984.797	838.311	1043.31	953.984	986.444
6.99_686.1831m/z	686.183	6.98963	1243.64	1910.82	680.106	609.204	824.046	358.874	798.48	1102.02	1437.87	842.826	756.994	767.801
6.79_1130.8418n	1131.85	6.7914	816.307	1123.9	576.736	657.329	797.111	479.257	948.412	993.928	1428.38	424.819	501.775	642.787
6.96_290.1094m/z	290.109	6.95532	695.557	725.054	724.022	1242.93	1472.76	940.694	893.021	801.105	708.852	896.173	903.6	1026.38
6.10_579.9272n	597.961	6.10425	382.364	462.511	334.081	1254.9	1548.41	888.29	508.457	1251.6	1509.19	288.507	242.596	227.655
7.05_702.5201m/z	702.52	7.04682	984.112	1262.66	787.573	819.079	965.545	624.9	771.198	1201.86	1391.57	702.085	682.286	749.587
20.95_708.4591n	731.45	20.9499	418.869	418.102	454.542	1080.1	1172.4	924.873	875.185	1129.45	1244.47	794.321	819.554	949.41
21.75_251.1555m/z	251.156	21.7523	811.901	854.019	837.44	832.872	849.287	767.94	862.452	899.933	859.461	897.811	863.229	938.847
19.28_783.5672n	801.571	19.2772	638.052	629.741	699.533	1088.56	565.045	1548.67	866.759	1081.72	893.661	568.111	511.843	520.916
18.33_349.0826m/z	349.083	18.326	738.028	794.922	742.636	862.72	875.731	799.452	886.437	956.552	906.944	876.393	856.038	944.964
13.75_487.1751m/z	487.175	13.7504	524.851	409.763	683.676	1291.96	820.819	1687.85	793.434	690.465	116.775	370.239	429.622	543.85
3.40_163.0751m/z	163.075	3.40343	846.988	918.563	845.995	624.649	574.201	638.711	768.833	931.936	909.746	631.939	657.417	766.821
6.62_357.8971m/z	357.897	6.61605	677.917	917.683	494.645	491.728	603.046	351.765	495.52	758.803	932.098	517.645	465.863	473.552
4.77_163.0393m/z	163.039	4.76715	915.915	952.65	955.506	1132.92	920.818	1279.03	1138.92	1007.37	899.442	856.075	889.471	1036.42
18.31_306.6587m/z	306.659	18.3146	760.35	841.005	743.057	855.95	854.17	807.87	815.952	887.672	858.567	874.148	853.009	940.765
6.18_423.9712m/z	423.971	6.17668	0	0	0	0	0	0	0	0	0	0	0	0
19.97_462.2846m/z	462.285	19.972	197.622	115.523	296.189	1700.64	1321.55	1980.66	209.353	508.429	38.3059	39.5416	60.4324	89.0379
16.35_143.0856m/z	143.086	16.3475	771.713	790.499	817.236	888.971	968.316	757.842	917.497	1001.01	798.55	1108.19	993.865	1006.42
7.43_667.4890n	668.496	7.4328	791.284	756.257	892.252	988.083	1096.59	822.023	883.236	967.75	1472.46	868.297	828.859	895.233
16.23_349.1082m/z	349.108	16.2255	646.742	514.701	832.678	891.269	951.114	779.506	823.822	1258.58	1240.95	684.491	688.734	780.9
15.59_128.0623m/z	128.062	15.5869	756.174	700.967	874.395	935.927	1086.65	730.68	1027.73	1129.56	1162.7	1196.45	1051.3	1040.35
22.83_426.2670m/z	426.267	22.8292	424.865	471.612	413.523	1139.54	1377.99	834.715	730.417	952.396	1237.28	573.306	494.763	479.381
16.80_475.1751m/z	475.175	16.8021	715.793	587.796	903.44	1429.86	890.419	1886.01	941.607	863.912	136.278	412.678	476.379	600.894
20.54_298.1325m/z	298.132	20.5372	836.748	921.784	821.44	1060.96	1042.13	1017.98	845.474	1038.94	934.093	919.701	902.612	1000.75
17.40_484.2814n	485.289	17.4016	1512.72	1113.91	2037.58	595.583	424.86	731.612	301.292	379.347	87.5661	312.234	244.764	208.541
4.20_378.1643m/z	378.164	4.19823	192.506	173.898	227.157	110.133	71.1771	142.673	124.349	109.312	137.423	151.647	134.844	135.254
16.45_399.6729m/z	399.673	16.4504	695.083	676.281	771.808	586.117	692.592	445.5	777.228	728.404	570.878	1162.7	1045.04	1060.79
24.09_396.3416m/z	396.342	24.0853	898.727	919.999	952.349	923.959	887.38	906.715	1055.21	982.649	815.791	1029.34	956.154	1005.03
5.36_473.1617m/z	473.162	5.35897	660.551	554.796	821.352	1083.3	840.569	1262.92	989.901	896.553	522.563	634.139	713.908	884.813
17.56_410.1950m/z	410.195	17.5617	971.098	754.555	1268.57	1121.73	973.348	1204.77	1057.15	856.064	839.424	739.837	681.664	710.513
6.42_893.6713n	932.638	6.42448	344.498	496.426	221.277	136.331	235.21	29.5098	246.543	576.212	913.086	213.595	191.969	194.849
21.18_238.0757n	256.103	21.1824	926.696	1100.83	829.789	703.229	857.068	508.425	1092.56	932.343	1246.74	1351.84	1157.05	1109.98
21.35_815.4247m/z	815.425	21.3511	433.488	496.485	406.616	549.26	571.373	495.151	1038.24	882.187	1350.66	875.149	822.456	874.758
18.31_866.4685n	867.476	18.3146	867.222	966.318	840.395	533.127	552.534	482.665	635.806	634.979	611.902	877.028	815.475	858.025
19.15_161.0599m/z	161.06	19.1467	884.217	1021.83	820.29	978.597	1425.99	474.203	406.449	953.492	1016.39	1053.68	800.912	650.386
17.47_250.1796m/z	250.18	17.4702	802.52	916.981	754.936	828.703	792.033	817.098	639.947	920.039	863.829	663.603	714.324	856.235
16.35_192.2160m/z	192.216	16.3475	476.094	348.338	643.525	729.548	938.942	477.657	1179.73	1112.54	968.559	1167.22	1025.72	1015.17
5.73_308.5681m/z	308.568	5.72972	662.434	792.217	587.853	740.769	907.546	530.84	726.277	1011.14	1521.14	672.361	603.515	611.715
18.33_329.0479n	352.062	18.3299	1242.71	1432.88	1156.11	845.866	878.935	763.523	851.762	902.571	877.623	1210.17	1103.61	1137.93
7.30_341.1035m/z	341.103	7.29937	538.851	571.561	551.045	1078.81	1407.24	687.53	637.841	585.179	519.565	1024.93	932.321	958.727
9.09_650.3098m/z	650.31	9.09395	198.705	29.1845	384.783	377.659	89.3067	644.012	277.008	701.568	453.896	397.727	325.415	294.646
18.32_340.1477n	341.155	18.3184	817.664	908.05	795.416	1094.2	1124.93	999.727	877.882	1041.08	1011.15	929.803	894.022	972.371
20.95_803.3810n	821.398	20.9537	223.599	279.184	186.647	108.86	169.112	42.2657	84.3697	38.6451	223.716	299.039	194.646	115.1
14.14_193.2642m/z	193.264	14.143	984.65	262.27	1789.08	1667.15	1261.75	1975.44	527.565	832.212	13.0556	303.658	302.21	339.343
3.15_517.1550m/z	517.155	3.14803	747.835	656.872	901.118	1149.56	1062.45	1169.71	766.532	843.581	811.44	1259.54	870.402	592.38
5.60_387.1082m/z	387.108	5.59628	456.161	386.1	564.234	1145.73	1003.4	1221.32	851.353	825.813	641.631	591.139	617.976	723.704
15.71_483.2490m/z	483.249	15.7137	1168.05	1341.74	1091.69	860.404	878.346	792.341	868.025	815.362	954.398	1053.36	878.125	814.991
6.86_596.9391m/z	596.939	6.86002	106.825	101.791	120.762	1493.19	1536.68	1362.73	90.5607	106.439	1442.35	1521.67	1478.98	1625.1
13.60_561.2123m/z	561.212	13.6007	824.915	577.985	1140.59	1093.39	929.185	1193.9	976.924	803.352	412.867	746.832	791.201	936.573
5.68_574.9402m/z	574.94	5.67635	1117.34	1224.6	1103.19	595.566	730.394	426.045	1029.68	823.043	1365.37	884.129	755.756	723.862
15.99_297.2425m/z	297.243	15.9882	659.03	713.418	659.561	970.042	1192.43	691.145	639.395	612.611	843.49	1356.92	1040.91	857.772
16.35_145.0650m/z	145.065	16.3475	749.588	712.538	849.105	969.263	1052.95	829.112	1068.1	1083.89	1008.73	1213.28	1090.67	1107.29
18.31_839.4692m/z	839.469	18.3108	2.82942	0	5.89463	231.126	33.0462	415.743	784.098	358.215	448.847	3.43711	7.59939	12.7318
20.48_384.2213m/z	384.221	20.4838	1103.21	1098.83	1199.52	1252.58	1471.98	960.223	1072.82	1014.44	781.108	884.427	884.022	996.47
3.27_390.1658m/z	390.166	3.27002	577.046	797.941	404.239	1342.7	2032.01	575.17	513.572	407.294	383.516	994.361	974.383	1078.79
15.19_148.0909n	171.08	15.1943	922.296	991.855	929.596	966.384	794.598	1081.88	1112.56	978.154	942.817	989.526	901.629	928.834
14.61_426.1715n	444.205	14.6053	898.635	506.242	1365.91	1093.81	628.436	1495.46	675.424	819.444	56.1275	289.914	364.779	486.211
14.14_336.1430n	354.177	14.1392	1281.18	783.223	1885.9	1188.85	1032.41	1276.03	787.302	931.511	142.872	858.729	818.449	882.65
24.07_235.1596m/z	235.16	24.0701	882.532	930.473	908.136	1063.83	1014.47	1051.22	917.241	1029.48	1038.06	940.831	908.68	992.532
4.34_326.1594m/z	326.159	4.33927	627.137	696.73	609.805	1013.65	1498.59	469.667	624.859	614.409	711.32	1155.02	942.704	850.731
6.78_171.0806m/z	171.081	6.77615	677.871	620.446	791.785	635.736	593.657	640.782	632.177	601.076	333.533	527.667	595.521	739.399
16.37_502.2169n	503.224	16.3742	639.372	550.846	781.179	922.351	969.429	821.544	872.817	699.362	478.314	773.317	728.442	776.56
18.32_318.1248n	336.159	18.3184	682.573	780.799	641.229	910.49	965.481	802.46	763.253	927.654	835.439	751.043	725.244	792.029
18.44_443.2990m/z	443.299	18.4442	600.306	512.026	738.612	1313.66	1103.44	1447.37	694.686	766.509	519.702	463.143	526.105	656.23
22.16_306.2433m/z	306.243	22.1564	629.36	943.416	367.75	735.18	865.033	562.5	315.376	1341.56	822.778	589.11	497.839	470.122
19.02_401.2860n	419.267	19.0247	835.504	880.22	860.414	1101.9	991.657	1147.95	907.966	1023.34	915.477	1004.68	950.421	1017.49
16.31_360.6411m/z	360.641	16.3094	671.634	696.995	702.242	554.645	572.735	504.246	690.353	687.414	607.349	885	834.252	890.004
7.23_221.0811m/z	221.081	7.22695	519.757	544.778	538.048	1323.83	1618.79	951.759	669.66	748.069	652.136	619.344	695.885	861.262
15.88_140.0626n	163.037	15.8814	852.943	880.53	896.435	1092.94	1147.35	974.858	1012.25	1052.03	956.479	1011.34	960.797	1032.91
15.94_295.2270m/z	295.227	15.9424	834.87	791.132	948.18	1193	1258.04	1058.47	709.15	787.687	624.839	792.249	773.627	853.766
6.97_181.0465m/z	181.046	6.96677	349.798	395.142	333.604	544.408	607.697	449.406	390.635	387.325	348.497	378.329	352.821	372.353
15.29_517.1864m/z	517.186	15.2934	699.181	595.176	861.45	1332.66	970.226	1617.47	881.591	713.89	229.925	403.805	470.668	597.617
17.14_650.2152m/z	650.215	17.1376	1517.17	1048.3	2112.46	12.0288	0.53975	22.8171	10.9102	6.18881	0	645.895	310.559	14.8695
14.80_207.1009m/z	207.101	14.7969	923.038	941.406	981.59	1273.52	1582.35	890.498	871.816	741.059	549.133	898.221	822.287	851.326
24.05_416.2476n	439.237	24.0472	1057.1	1073.73	1128.58	868.96	778.948	908.353	868.945	881.288	780.517	913.915	838.613	870.369
6.69_588.9562m/z	588.956	6.68848	350.954	373.215	357.94	1250.08	1380.43	1046.91	468.254	1172.81	1066.28	380.386	359.996	385.563
21.09_684.3836m/z	684.384	21.0909	621.019	337.293	956.497	629.338	345.863	876.153	1000.69	894.731	1211.97	459.087	422.499	439.846
18.35_1064.6349n	1087.62	18.3451	0	0	0	0.911747	0	1.77038	0	0	0	0	1.32907	2.82782
18.85_335.1996m/z	335.2	18.8493	730.085	793.39	727.621	1035.98	1197.73	813.883	766.297	832.81	712.459	933.835	877.409	932.992
23.70_413.2199m/z	413.22	23.7032	744.021	842.149	707.896	831.305	978.86	635.324	785.429	756.758	950.839	1311.59	1035.97	892.595
18.89_383.2789m/z	383.279	18.8912	987.775	1089.32	968.547	1089.48	976.615	1138.88	866.907	1033.4	794.541	1152.73	1015.42	1007.75
17.53_325.2025n	343.236	17.5274	393.352	391.635	427.848	745.048	386.181	1060.51	922.877	1141.74	1063.54	313.543	351.609	434.563
6.52_373.0326m/z	373.033	6.51978	720.068	969.408	530.734	709.375	948.134	429.293	702.229	986.737	1433.16	581.498	542.155	572.023
23.47_419.2545m/z	419.255	23.4745	601.339	582.425	670.364	739.576	541.329	894.741	671.228	766.341	835.647	715.615	663.196	695.44
15.59_351.1531m/z	351.153	15.5907	712.25	639.618	844.235	643.67	800.893	448.952	953.63	983.422	943.072	1291.79	1122.18	1095.82
18.11_593.8492n	632.814	18.1116	636.227	728.467	597.006	790.899	528.145	1007.58	524.386	635.128	595.591	551.332	550.98	620.966
19.89_232.0869n	250.121	19.8881	813.025	899.428	794.375	1132.23	1199.87	998.644	732.396	843.623	590.47	869.513	882.257	1007.63
4.45_341.1390m/z	341.139	4.44982	539.84	589.013	535.653	1113.67	1060.73	1101.74	860.315	724.336	776.163	629.925	645.738	743.986
4.97_341.1032m/z	341.103	4.96537	193.01	143.545	258.559	333.902	242.391	405.962	286.69	196.254	187.643	216.246	223.624	259.55
5.47_518.3974m/z	518.397	5.46572	884.254	932.594	909.602	650.515	723.594	539.542	1267.63	727.462	1114.28	759.462	676.19	679.24
19.99_228.2324m/z	228.232	19.9949	656.772	497.618	870.657	786.895	820.583	707.368	808.178	971.721	1327.17	502.865	732.317	1055.26
20.18_313.2737m/z	313.274	20.1817	1088.47	1251.88	1015.78	914.902	676.462	1100.05	957.537	935.161	987.914	677.826	472.988	328.531
16.35_289.0582m/z	289.058	16.3513	750.392	770.886	792.432	502.749	563.642	412.57	698.759	644.683	604.674	993.552	877.617	873.717
18.75_207.1019m/z	207.102	18.754	753.953	818.369	752.367	930.463	1082.77	723.958	985.817	608.756	505.581	657.841	732.019	899.646
24.85_961.2188m/z	961.219	24.8535	557.091	448.561	712.047	780.606	870.323	645.416	922.066	884.099	1295.43	660.682	610.46	638.17
3.61_431.0069n	454.02	3.60642	1422.95	1549.5	1414.99	745.902	395.74	1052.61	893.743	794.302	535.376	605.179	667.367	814.75
2.95_448.0333m/z	448.033	2.94887	5.5186	9.23002	2.26706	0	0	0	0	0	0	6.15095	6.98039	8.70094
6.10_563.4335n	586.423	6.10425	690.576	853.644	585.057	352.25	496.474	187.506	651.183	779.302	1666.03	531.809	464.009	455.444
20.54_290.1437m/z	290.144	20.541	498.977	572.774	466.762	630.213	674.398	549.316	673.053	619.035	665.698	577.743	520.672	530.07
15.84_388.3055m/z	388.305	15.8395	258.034	280.76	256.812	298.155	392.625	186.317	305.602	234.856	462.478	1061.16	666.365	356.642
6.78_554.9298n	577.919	6.77995	796.8	1048.74	611.261	346.848	412.671	260.821	788.303	755.02	814.488	614.768	664.461	798.98
19.29_634.2659m/z	634.266	19.2887	848.864	911.241	857.225	759.404	563.254	911.317	642.209	632.998	495.406	652.546	554.41	527.049
24.87_659.4064m/z	659.406	24.8687	1103.96	1133.41	1166.51	380.311	343.616	394.853	896.608	323.907	273.198	1202.02	1015.35	958.306
3.16_191.0583n	209.091	3.15565	198.831	175.523	238.707	661.279	651.314	632.723	660.358	658.775	707.16	365.386	479.926	655.734
5.41_740.5638m/z	740.564	5.40852	275.846	225.617	349.062	1235.02	1246.42	1151.67	421.147	1015.51	783.314	394.439	360.404	372.378
5.75_395.7931m/z	395.793	5.75258	672.836	630.881	770.861	794.264	829.693	712.568	710.338	1006.3	1037.32	911.463	804.204	799.611
15.19_158.0305n	176.06	15.1943	759.563	754.688	827.736	1001.7	787.507	1157.54	1033.12	895.342	772.626	883.439	862.263	951.163
9.43_680.3206m/z	680.321	9.43035	448.608	346.41	588.189	110.556	9.9887	204.684	824.092	966.654	1288.15	182.129	135.122	105.364
19.98_786.4558n	804.49	19.9796	0	0	0	0.933652	0	1.81292	0	0	0	0	0	0
16.31_343.6631m/z	343.663	16.3056	837.667	882.595	862.544	813.975	851.911	728.624	895.658	936.271	864.64	1147.98	1074.74	1138.7
5.77_361.1870m/z	361.187	5.77165	829.743	1068.37	660.26	700.166	686.192	673.353	464.83	642.077	944.962	578.13	686.292	882.067
18.42_748.4103n	766.395	18.4214	219.494	223.676	233.604	370.856	271.02	449.089	283.121	353.96	293.073	248.726	254.071	291.852
3.83_323.2148n	362.159	3.8275	665.379	528.181	858.024	1258.32	1090.57	1352.76	701.908	905.281	602.832	657.832	623.9	669.616
4.96_177.0506n	195.065	4.96155	3.74423	7.80049	0	0	0	0	0.0233651	0	1.73432	0	0	0
20.54_349.1545m/z	349.154	20.541	623.429	712.25	586.559	750.21	828.312	628.407	811.408	805.286	929.479	878.944	806.73	837.502
19.28_563.3421m/z	563.342	19.2849	605.463	631.144	630.236	1011.87	731.401	1233.4	797.242	942.656	815.556	601.372	555.41	580.35
20.95_471.2050m/z	471.205	20.946	481.422	585.473	417.489	448.559	497.805	373.183	1056.54	805.591	1199.26	1021.65	849.58	785.963
24.04_376.1954m/z	376.195	24.0396	632.189	644.191	672.868	460.5	408.483	485.692	438.577	515.992	448.809	494.055	434.976	431.426
16.28_351.1528m/z	351.153	16.2827	805.629	900.447	777.947	640.862	633.512	610.881	715.625	719.832	649.373	835.295	825.252	920.559
18.31_720.4568m/z	720.457	18.307	499.967	326.324	715.274	827.73	429.229	1178.01	754.742	863.231	1148.54	335.606	321.789	349.051
15.07_277.1437m/z	277.144	15.0714	613.909	652.496	626.481	1242.34	1863.98	548.329	674.195	573.014	580.756	793.303	718.031	734.423
21.07_280.6056m/z	280.606	21.068	696.27	823.384	627.179	623.982	719.934	491.682	933.27	902.858	1099.06	1065.88	926.482	905.359
6.42_453.6539m/z	453.654	6.42067	388.407	572.65	236.531	280.173	482.424	61.6006	397.734	1019.66	1635	227.9	250	304.016
21.17_127.0548n	145.101	21.171	847.782	991.623	774.589	605.365	754.948	420.518	1019.9	903.374	1128.67	1218.46	1040.7	995.796
9.44_330.2402n	353.229	9.43798	532.883	450.224	659.95	763.721	807.667	675.287	624.127	534.218	564.19	885.726	747.336	704.351
4.79_342.1313n	360.165	4.79383	445.471	363.623	564.442	729.052	557.771	857.865	616.364	513.48	450.111	409.395	443.335	533.872
19.58_485.2559m/z	485.256	19.5784	1131.4	1055.07	1302.02	1100.34	1534.67	601.909	672.09	533.33	612.993	1266.61	906.717	662.574
6.99_653.4814m/z	653.481	6.98963	324.521	462.106	213.98	911.255	939.843	829.585	109.089	259.286	1616.52	1464.84	1385.61	1483.25
16.44_517.1858m/z	517.186	16.4352	758.939	720.786	860.337	1237.47	1005.28	1397.58	914.282	652.873	281.388	535.754	538.917	610.879
5.63_293.9824m/z	293.982	5.62678	1270.83	1467.81	1179.75	920.959	878.784	909.486	823.499	998.03	1013.89	1264.35	1102.56	1081.52
15.93_298.2722m/z	298.272	15.9348	104.782	131.523	86.7722	80.3045	99.6158	56.3153	53.2812	38.5186	85.3814	234.857	144.548	72.6914
19.28_572.2957n	595.286	19.2811	264.459	271.396	279.559	404.124	371.903	412.803	288.927	290.437	336.246	258.108	288.746	356.244
21.07_177.0702n	178.078	21.0719	704.335	806.354	661.01	560.969	653.054	436.205	990.258	864.865	1162.06	1153.11	964.545	899.113
21.05_708.4581n	731.45	21.0528	310.671	284.696	362.535	1091.51	1441.54	677.899	748.388	826.221	883.128	541.223	620.095	778.128
20.48_260.0941m/z	260.094	20.4838	606.356	703.366	559.875	626.708	791.236	425.673	907.482	825.178	993.386	974.885	870.021	876.225
18.16_406.2284n	429.218	18.1612	726.911	675.679	838.72	1259.81	1139.16	1307.08	916.655	736.147	440.175	493.344	527.116	628.178
12.81_272.2584m/z	272.258	12.8145	598.959	563.939	683.893	988.207	1127.45	791.4	641.968	1050.93	1124.17	887.274	830.127	878.954
10.48_491.1702m/z	491.17	10.4806	482.835	331.571	674.335	1221.6	808.98	1563.06	833.492	768.777	129.442	353.559	408.994	516.641
7.08_709.5215m/z	709.521	7.08493	120.577	136.869	114.334	1469.72	1610.64	1243.19	112.967	151.259	1640.55	1396.12	1370.43	1519.68
6.18_321.2421n	322.249	6.18432	676.881	772.139	638.03	742.484	882.396	559.32	676.651	1063.03	1261.94	671.62	630.545	669.965
